# Supplementary material for: Age-Associated Metabolomic Changes in Human Spermatozoa
Source: Int J Mol Sci. 2026 Mar 4;27(5):2386. doi: 10.3390/ijms27052386 (PMC12986010; doi:10.3390/ijms27052386)
Supplement: Supplementary file 1 [file ijms-27-02386-s001.zip]

Archive with 2 entries (2 files):
- Supplementary Figures File.pdf
- Supplementary Tables file.xlsx
