# Supplementary material for: Age-Associated Metabolomic Changes in Human Spermatozoa
Source: Int J Mol Sci. 2026 Mar 4;27(5):2386. doi: 10.3390/ijms27052386 (PMC12986010; doi:10.3390/ijms27052386)
Supplement: Supplementary file 1 [file ijms-27-02386-s001.zip › Supplementary Tables file.xlsx]

## Sheet: Supplementary Table S1
Supplementary Table S1. Analysis of variance (ANOVA) of metabolome data for spermatozoa from young adult group (21–30 years; n=6), late adult group (31–40 years; n=7), and advanced age group (41–51 years; n=5). The table shows the list of 164 significantly (P<0.05) different metabolites out of total of 380 metabolites among the three age groups. P-value = probability; FDR =false discovery rate.
S. No.	Compounds	F.stat	P-value	FDR
1	Dodecenedioyl-CoA	42.712	6.41e-07	0.00021248
2	PIP(18:3(9Z,12Z,15Z)/PGE2)	38.405	1.256e-06	0.00021248
3	(S)-Hydroxyoctanoyl-CoA	36.668	1.6775e-06	0.00021248
4	PIP(TXB2/22:3(10Z,13Z,16Z))	33.628	2.8639e-06	0.00027207
5	DG(22:0/22:5(4Z,7Z,10Z,13Z,16Z)/0:0)	32.116	3.7928e-06	0.00028825
6	CDP-DG(LTE4/20:4(8Z,11Z,14Z,17Z))	29.959	5.772e-06	0.00036556
7	CL(22:6/20:4/22:6/22:6)	28.163	8.3429e-06	0.00037678
8	Propionyl-CoA	27.735	9.1335e-06	0.00037678
9	CL(i-16:0/a-17:0/i-17:0/20:0)	27.458	9.6912e-06	0.00037678
10	Uracil	27.351	9.9152e-06	0.00037678
11	TG(22:1(13Z)/24:1(15Z)/24:1(15Z))	25.042	1.6583e-05	0.00057288
12	NADP+	23.947	2.1433e-05	0.0006787
13	Eicosane	23.208	2.5622e-05	0.00072155
14	PGA2	22.686	2.9138e-05	0.00072155
15	(3S)-3-Hydroxylinoleoyl-CoA	22.577	2.9933e-05	0.00072155
16	(2E)-Hexacosenoyl-CoA	22.441	3.0974e-05	0.00072155
17	Adenosine tetraphosphate	22.221	3.2734e-05	0.00072155
18	Acetoacetyl-CoA	22.05	3.4179e-05	0.00072155
19	ADP-alpha-D-glucose	21.637	3.7982e-05	0.00075965
20	Inosine monophosphate	21.183	4.2739e-05	0.00079064
21	TG(20:5/16:1/22:5)	21.043	4.4336e-05	0.00079064
22	Docosane	20.73	4.8149e-05	0.00079064
23	Pentadecanoyl-CoA	20.65	4.9185e-05	0.00079064
24	DG(22:6/18:4)	20.527	5.0825e-05	0.00079064
25	CL(10:0/12:0/22:0/24:0)	20.421	5.2299e-05	0.00079064
26	PC(20:0/TXB2)	20.269	5.4488e-05	0.00079064
27	UDP-N-acetyl-alpha-D-galactosamine	20.156	5.6177e-05	0.00079064
28	HMG-CoA	19.852	6.103e-05	0.00082826
29	Uridine diphosphate	19.719	6.3301e-05	0.00082947
30	FADH	19.362	6.9895e-05	0.00088534
31	L-arginino-succinate	18.988	7.7642e-05	0.0009439
32	D-gamma-Glutamyl-D-glutamic acid	18.841	8.0955e-05	0.0009439
33	Sedoheptulose 1,7-bisphosphate	18.797	8.1971e-05	0.0009439
34	FAD	18.39	9.2131e-05	0.00098961
35	Palmityl-CoA	18.365	9.2822e-05	0.00098961
36	Heptadecanoyl CoA	18.33	9.3752e-05	0.00098961
37	TG(21:0/a-25:0/a-25:0)	18.115	9.9836e-05	0.0010253
38	Glutathione	17.985	0.00010371	0.0010371
39	TDP	17.538	0.00011843	0.0011539
40	Methyloctadecanoyl-CoA	17.056	0.000137	0.0013015
41	7-hydroxyoct-3-enedioyl-CoA	16.898	0.00014381	0.0013329
42	Cyclin D1	16.819	0.00014737	0.0013334
43	CE(22:4(7Z,10Z,13Z,16Z))	16.613	0.00015708	0.0013881
44	CL(i-13:0/i-18:0/i-14:0/i-12:0)	15.893	0.00019714	0.0017026
45	LTE4	15.762	0.00020562	0.0017029
46	Am	15.693	0.00021026	0.0017029
47	Acetyl CoA	15.688	0.00021062	0.0017029
48	Uroporphyrin III	15.428	0.00022917	0.0018142
49	L-glutamate	15.129	0.00025291	0.0019613
50	isobutanoyl-CoA	14.934	0.00026986	0.0020509
51	decanedioyl-CoA	14.663	0.00029564	0.0022028
52	TG(22:6(4Z,7Z,10Z,13Z,16Z,19Z)/24:0/22:6(4Z	14.588	0.00030319	0.0022156
53	CL(14:0/18:0/18:2(9Z,12Z)/20:2(11Z,14Z))	14.34	0.00033009	0.0023389
54	Ethyl Arachidonate	14.32	0.00033237	0.0023389
55	m7G(5')pppm6Am	14.162	0.00035093	0.0024083
56	thiamine diphosphate	14.129	0.00035491	0.0024083
57	Malic acid	13.94	0.00037909	0.0025273
58	Heparan sulfate	13.808	0.00039713	0.0026019
59	cyclic GMP	13.667	0.00041739	0.0026883
60	Guanosine 3',5'-bisphosphate	13.507	0.00044181	0.0027981
61	PE(20:0/20:3(8Z,11Z,14Z)-2OH(5,6))	13.406	0.00045809	0.0028217
62	homocystine	13.388	0.00046107	0.0028217
63	TG(20:5(5Z,8Z,11Z,14Z,17Z)/18:3(9Z,12Z,15Z)/20:5(5Z,8Z,11Z,14Z,17Z))	13.338	0.00046938	0.0028217
64	TG(18:1(11Z)/22:1(13Z)/22:1(13Z))	13.262	0.00048243	0.0028217
65	Lauroyl-CoA	13.261	0.00048266	0.0028217
66	Succinyl-CoA	13.192	0.0004949	0.0028494
67	Cytidine triphosphate	13.003	0.00053011	0.0030066
68	Selenohomocystine	12.55	0.00062686	0.0033886
69	GDP-glucose	12.549	0.00062708	0.0033886
70	Decanoyl-CoA	12.525	0.00063262	0.0033886
71	L-Cysteine	12.523	0.00063314	0.0033886
72	TG(14:1(9Z)/18:1(9Z)/18:4(6Z,9Z,12Z,15Z))	12.464	0.00064736	0.0034166
73	3-Butenyl-CoA	12.309	0.00068633	0.0035727
74	Uroporphyrinogen I	12.144	0.00073078	0.0037526
75	Dec-5-enedioyl-CoA	12.052	0.00075697	0.0038353
76	Eicosene	11.846	0.0008196	0.004098
77	Malonyl-CoA	11.391	0.0009796	0.0048344
78	Thiamine pyrophosphate	11.308	0.0010125	0.0048927
79	CL(14:0/14:0/18:4(6Z,9Z,12Z,15Z)/18:2(9Z,12Z))	11.296	0.0010172	0.0048927
80	Ganglioside GD3	11.115	0.0010938	0.0051958
81	Molybdopterin-AMP	10.755	0.0012663	0.0058444
82	Malonyl-CoA semialdehyde	10.747	0.0012707	0.0058444
83	dCDP	10.736	0.0012765	0.0058444
84	Nonanoyl-CoA	10.701	0.0012948	0.0058575
85	Succinate	10.436	0.0014455	0.0064622
86	3(S)-Hydroxy-4-methyl-pentanoyl-CoA	10.36	0.0014926	0.0065951
87	Methylmalonyl-CoA	10.219	0.0015835	0.0067423
88	CDP-DG(22:3(10Z,13Z,16Z)/22:6(5Z,8E,10Z,13Z,15E,19Z)-2OH(7S, 17S))	10.211	0.0015894	0.0067423
89	TG(24:0/18:1/20:1)	10.204	0.0015939	0.0067423
90	ATP	10.199	0.0015969	0.0067423
91	6-Methylthioguanosine monophosphate	10.167	0.0016193	0.0067473
92	propanoyl-CoA	10.146	0.0016336	0.0067473
93	Biotinyl-5'-AMP	10.1	0.0016658	0.0068065
94	Hexenoyl-CoA	9.882	0.001829	0.0073937
95	Deca-2,6-dienedioyl-CoA	9.8127	0.0018846	0.0075384
96	N-Myristoyl Serine	9.7885	0.0019045	0.0075386
97	CL(18:0/20:4(5Z,8Z,11Z,14Z)/18:0/20:4(5Z,8Z,11Z,14Z))	9.748	0.0019383	0.0075932
98	PS(PGF1alpha/24:0)	9.5383	0.0021246	0.0082381
99	Adenylosuccinic acid	9.5039	0.0021569	0.0082792
100	PS(16:0/15:0)	9.4201	0.0022384	0.0085058
101	Dec-4-enedioyl-CoA	9.237	0.0024288	0.0091379
102	Thymidine 3',5'-cyclic monophosphate	9.1123	0.0025688	0.00957
103	Prostaglandin D1	9.0892	0.0025957	0.0095765
104	NADP	8.9658	0.0027453	0.0099806
105	7-Methyl-3-oxo-6-octenoyl-CoA	8.9558	0.0027578	0.0099806
106	(3R)-3-hydroxyoctanoyl-CoA	8.929	0.0027918	0.010008
107	L-tyrosine	8.4691	0.0034542	0.012267
108	CL(14:0/18:0/20:2(11Z,14Z)/18:0)	8.07	0.0041763	0.014504
109	N-Glycoloylganglioside	8.068	0.0041804	0.014504
110	Oleoyl-CoA	8.059	0.0041985	0.014504
111	Fructose 1,6-bisphosphate	8.0063	0.0043067	0.0147
112	nona-2,5-dienoyl-CoA	7.9939	0.0043326	0.0147
113	PS(18:3(9,11,15)-OH(13)/14:1(9Z))	7.6971	0.0050091	0.016701
114	(S)-3-Hydroxytetradecanoyl-CoA	7.6814	0.0050481	0.016701
115	N-Palmitoyl Aspartic acid	7.6789	0.0050543	0.016701
116	(5R)-5-hydroxyhexanoyl-CoA	7.6119	0.0052246	0.017115
117	2-Butenyl-CoA	7.5932	0.0052734	0.017127
118	Gamma-linolenoyl-CoA	7.4641	0.0056246	0.017963
119	TG(14:0/20:3(5Z,8Z,11Z)/16:1(9Z))	7.4509	0.0056618	0.017963
120	CL(20:5(5Z,8Z,11Z,14Z,17Z)/20:5(5Z,8Z,11Z,14Z,17Z)/14:0/16:0)	7.4471	0.0056727	0.017963
121	CL(18:1(11Z)/20:4(5Z,8Z,11Z,14Z)/20:4(5Z,8Z,11Z,14Z)/20:4(5Z,8Z,11Z,14Z))	7.4051	0.0057935	0.018195
122	Undec-5-enedioyl-CoA	7.3739	0.0058854	0.018331
123	Creatinine	7.2688	0.0062068	0.019037
124	3-oxobutanoyl-CoA	7.2671	0.0062121	0.019037
125	PS(20:1(11Z)/18:1(11Z))	7.2482	0.0062721	0.019047
126	L-Homocysteine	7.2346	0.0063156	0.019047
127	Uridine diphosphate glucose	7.1553	0.0065767	0.019678
128	Butyryl-CoA	7.1189	0.0067003	0.019891
129	CL(14:0/16:1(9Z)/14:0/20:4(5Z,8Z,11Z,14Z))	6.9545	0.0072935	0.021485
130	TXB2	6.8746	0.0076029	0.022224
131	Guanosine diphosphate adenosine	6.7212	0.00824	0.023902
132	Phosphoribosyl-ATP	6.6203	0.0086922	0.025023
133	4-Hydroxyphenylacetyl-CoA	6.5802	0.0088797	0.025156
134	CDP-DG(18:1(12Z)-O(9S,10R)/a-25:0)	6.5761	0.0088989	0.025156
135	Phosphoribosyl-GTP	6.5681	0.0089369	0.025156
136	DG(16:0/17:0/0:0)	6.5398	0.009073	0.025351
137	3-hydroxypropanoyl-CoA	6.4838	0.0093489	0.025931
138	CL(11:0/16:0/18:2(9Z,11Z)/18:2(9Z,11Z))	6.3546	0.010023	0.0276
139	CL(22:6(4Z,7Z,10Z,13Z,16Z,19Z)/20:4(5Z,8Z,11Z,14Z)/18:3(9Z,12Z,15Z)/18:2(9Z,12Z))	6.2497	0.010611	0.028878
140	CL(12:0/a-13:0/14:0/18:2(9Z,11Z))	6.2448	0.010639	0.028878
141	Eicosa-5,8,11,14,17-all-cis-pentaenoyl-CoA	6.2157	0.01081	0.029132
142	Arabinose	6.1987	0.010911	0.029198
143	CDP-glucose	6.1277	0.011345	0.030126
144	Malyl-CoA	6.1163	0.011416	0.030126
145	Adenosine 3',5'-diphosphate	6.0732	0.011691	0.030638
146	Palmitoleyl-CoA	6.0206	0.012036	0.031327
147	CL(14:0/18:0/18:0/22:5(7Z,10Z,13Z,16Z,19Z))	5.9919	0.01223	0.031614
148	PI(22:4(10Z,13Z,16Z,19Z)/22:5(4Z,7Z,10Z,13Z,19Z)-O(16,17))	5.9434	0.012564	0.03226
149	CL(20:1(9Z)/14:0/16:1(9Z)/16:1(9Z))	5.9144	0.012769	0.032566
150	(2S)-2-hydroxyhexadecanoyl-CoA	5.7295	0.014171	0.035899
151	CL(14:0/16:1(9Z)/22:5(7Z,10Z,13Z,16Z,19Z)/14:0)	5.6537	0.014794	0.037231
152	PC(20:5(5Z,8Z,11Z,14Z,17Z)/22:1(13Z))	5.6157	0.015119	0.037798
153	Lauro-2,6-dienoyl-CoA	5.5463	0.015732	0.039074
154	Arachidonic acid	5.4827	0.01632	0.040269
155	TG(14:0/15:0/20:1(11Z))	5.3679	0.017444	0.042767
156	Uridine 2',3'-cyclic phosphate	5.3317	0.017817	0.043401
157	CL(14:0/18:0/20:2(11Z,14Z)/20:2(11Z,14Z))	5.2894	0.018263	0.044205
158	ADP ribose 1'',2''-cyclic phosphate	5.2532	0.018656	0.044868
159	D-Ribulose 1,5-bisphosphate	5.1825	0.01945	0.046325
160	Dodec-4-enedioyl-CoA	5.1777	0.019505	0.046325
161	5Z,8Z,11Z-eicosatrienoyl-CoA	5.1172	0.020218	0.04772
162	CL(22:5(7Z,10Z,13Z,16Z,19Z)/16:1(9Z)/22:5(7Z,10Z,13Z,16Z,19Z)/18:1(11Z))	5.0509	0.021033	0.049337
163	L-Homoserine	5.0138	0.021505	0.049913
164	TG(14:0/22:5(4Z,7Z,10Z,13Z,16Z)/24:0)	5.011	0.021541	0.049913

## Sheet: Supplementary Table S2
Supplementary Table S2. Pattern Hunter correlation analysis of metabolome data in spermatozoa from young adult group (21–30 years; n=6), late adult group (31–40 years; n=7), and advanced age group (41–51 years; n=5). The table shows the list of 206 metabolites (of a total of 380 metabolites) with significant (P<0.05) progressive correlations among the three age groups. Of these, 113 were positive…
Sl. No.	Metabolites	correlation	t-stat	p-value	FDR
1	(S)-Hydroxyoctanoyl-CoA	0.90937	8.7444	1.7163e-07	3.3254e-05
2	PIP(18:3(9Z,12Z,15Z)/PGE2)	-0.90754	-8.6437	2.0033e-07	3.3254e-05
3	Dodecenedioyl-CoA	0.90109	8.312	3.3641e-07	3.3254e-05
4	PIP(TXB2/22:3(10Z,13Z,16Z))	-0.89918	-8.2198	3.8945e-07	3.3254e-05
5	DG(22:0/22:5(4Z,7Z,10Z,13Z,16Z)/0:0)	0.89764	8.1469	4.3756e-07	3.3254e-05
6	CDP-DG(LTE4/20:4(8Z,11Z,14Z,17Z))	-0.88862	-7.7499	8.3522e-07	5.2897e-05
7	Propionyl-CoA	-0.88443	-7.5806	1.1073e-06	5.7468e-05
8	Uracil	-0.88141	-7.464	1.3474e-06	5.7468e-05
9	CL(22:6/20:4/22:6/22:6)	-0.88125	-7.458	1.3611e-06	5.7468e-05
10	CL(i-16:0/a-17:0/i-17:0/20:0)	0.87334	7.1715	2.2224e-06	8.2789e-05
11	TG(22:1(13Z)/24:1(15Z)/24:1(15Z))	-0.87152	-7.1092	2.4757e-06	8.2789e-05
12	NADP+	-0.86986	-7.0535	2.7282e-06	8.2789e-05
13	Eicosane	-0.86922	-7.0321	2.8323e-06	8.2789e-05
14	(3S)-3-Hydroxylinoleoyl-CoA	-0.86623	-6.9347	3.3606e-06	8.7539e-05
15	(2E)-Hexacosenoyl-CoA	-0.86573	-6.9189	3.4555e-06	8.7539e-05
16	Acetoacetyl-CoA	0.86329	6.842	3.9586e-06	9.4017e-05
17	ADP-alpha-D-glucose	0.86122	6.7783	4.4344e-06	9.9122e-05
18	Inosine monophosphate	0.85925	6.7186	4.9332e-06	0.00010294
19	TG(20:5/16:1/22:5)	-0.85845	-6.695	5.1469e-06	0.00010294
20	DG(22:6/18:4)	0.8558	6.6174	5.9183e-06	0.00011245
21	Docosane	-0.85333	-6.5467	6.7264e-06	0.00012172
22	PC(20:0/TXB2)	0.85191	6.5069	7.2312e-06	0.0001249
23	PGA2	-0.84943	-6.4387	8.1899e-06	0.00012541
24	Uridine diphosphate	0.84904	6.4281	8.3504e-06	0.00012541
25	Pentadecanoyl-CoA	-0.84873	-6.4198	8.479e-06	0.00012541
26	FADH	-0.84849	-6.4133	8.5808e-06	0.00012541
27	L-arginino-succinate	0.84624	6.3532	9.5826e-06	0.00013487
28	Adenosine tetraphosphate	-0.84457	-6.3093	1.039e-05	0.00013831
29	Sedoheptulose 1,7-bisphosphate	0.84424	6.3008	1.0555e-05	0.00013831
30	D-gamma-Glutamyl-D-glutamic acid	-0.84331	-6.2767	1.1036e-05	0.00013979
31	Heptadecanoyl CoA	-0.84029	-6.1999	1.2728e-05	0.00014687
32	Palmityl-CoA	-0.84029	-6.1998	1.2732e-05	0.00014687
33	FAD	0.8396	6.1825	1.3148e-05	0.00014687
34	Glutathione	0.83923	6.1733	1.3376e-05	0.00014687
35	TG(21:0/a-25:0/a-25:0)	-0.83899	-6.1673	1.3528e-05	0.00014687
36	UDP-N-acetyl-alpha-D-galactosamine	-0.83772	-6.136	1.4342e-05	0.00015138
37	TDP	0.83693	6.1167	1.487e-05	0.00015272
38	Cyclin D1	0.82935	5.9373	2.0858e-05	0.00020858
39	Acetyl CoA	0.82152	5.7631	2.9091e-05	0.00027751
40	Am	0.82142	5.761	2.9211e-05	0.00027751
41	LTE4	-0.82014	-5.7337	3.0788e-05	0.00028535
42	Uroporphyrin III	0.81937	5.7172	3.1779e-05	0.00028753
43	isobutanoyl-CoA	-0.81413	-5.6082	3.9242e-05	0.00034679
44	decanedioyl-CoA	0.81041	5.5331	4.542e-05	0.00039226
45	L-glutamate	0.80922	5.5095	4.7565e-05	0.00039389
46	CL(14:0/18:0/18:2(9Z,12Z)/20:2(11Z,14Z))	0.80915	5.5082	4.7681e-05	0.00039389
47	thiamine diphosphate	0.80551	5.4373	5.4795e-05	0.00044302
48	Malic acid	0.80446	5.4171	5.7011e-05	0.00045134
49	Ethyl Arachidonate	0.80383	5.4052	5.8362e-05	0.0004526
50	Guanosine 3',5'-bisphosphate	0.80185	5.3679	6.2818e-05	0.00047742
51	CE(22:4(7Z,10Z,13Z,16Z))	0.80071	5.3466	6.5515e-05	0.00048815
52	cyclic GMP	0.79943	5.3229	6.8657e-05	0.00049482
53	TG(20:5(5Z,8Z,11Z,14Z,17Z)/18:3(9Z,12Z,15Z)/20:5(5Z,8Z,11Z,14Z,17Z))	0.79886	5.3123	7.0106e-05	0.00049482
54	TG(18:1(11Z)/22:1(13Z)/22:1(13Z))	0.79838	5.3036	7.133e-05	0.00049482
55	Lauroyl-CoA	0.79827	5.3015	7.1619e-05	0.00049482
56	Succinyl-CoA	-0.79768	-5.2908	7.316e-05	0.00049644
57	HMG-CoA	-0.79251	-5.198	8.7978e-05	0.00057967
58	PE(20:0/20:3(8Z,11Z,14Z)-2OH(5,6))	0.79235	5.1952	8.8475e-05	0.00057967
59	TG(14:1(9Z)/18:1(9Z)/18:4(6Z,9Z,12Z,15Z))	0.78949	5.1452	9.777e-05	0.00062104
60	Cytidine triphosphate	0.7894	5.1437	9.8059e-05	0.00062104
61	GDP-glucose	0.78428	5.0565	0.0001168	0.00072759
62	Dec-5-enedioyl-CoA	0.78346	5.0429	0.00012004	0.00073573
63	Decanoyl-CoA	0.78071	4.9974	0.00013155	0.00079348
64	7-hydroxyoct-3-enedioyl-CoA	-0.77869	-4.9645	0.0001406	0.00083479
65	Eicosene	0.77716	4.9398	0.00014779	0.00086403
66	Malonyl-CoA	0.77631	4.9262	0.00015193	0.00087464
67	CL(10:0/12:0/22:0/24:0)	-0.77541	-4.9119	0.00015639	0.00087464
68	Thiamine pyrophosphate	0.77539	4.9115	0.0001565	0.00087464
69	CL(14:0/14:0/18:4(6Z,9Z,12Z,15Z)/18:2(9Z,12Z))	0.77302	4.8742	0.00016881	0.0009297
70	Uroporphyrinogen I	0.77115	4.845	0.00017915	0.00097253
71	Malonyl-CoA semialdehyde	0.76543	4.7578	0.00021398	0.0011352
72	L-Cysteine	0.76526	4.7553	0.00021508	0.0011352
73	3(S)-Hydroxy-4-methyl-pentanoyl-CoA	0.76155	4.7002	0.00024077	0.0012366
74	Succinate	0.76154	4.7001	0.00024082	0.0012366
75	propanoyl-CoA	0.75576	4.6163	0.00028599	0.001449
76	TG(24:0/18:1/20:1)	0.75165	4.5584	0.00032221	0.0015989
77	Hexenoyl-CoA	0.75146	4.5558	0.00032398	0.0015989
78	Deca-2,6-dienedioyl-CoA	0.75084	4.5472	0.00032977	0.0016066
79	TG(22:6(4Z,7Z,10Z,13Z,16Z,19Z)/24:0/22:6(4Z,7Z,10Z,13Z,16Z,19Z))	-0.74968	-4.5312	0.00034084	0.0016395
80	Biotinyl-5'-AMP	0.7488	4.5191	0.00034948	0.0016601
81	PS(PGF1alpha/24:0)	0.74821	4.5109	0.00035544	0.0016672
82	CL(i-13:0/i-18:0/i-14:0/i-12:0)	-0.74778	-4.505	0.00035977	0.0016672
83	N-Myristoyl Serine	0.74164	4.4224	0.00042693	0.001952
84	Adenylosuccinic acid	0.74125	4.4173	0.00043149	0.001952
85	homocystine	-0.7406	-4.4087	0.00043923	0.0019636
86	m7G(5')pppm6Am	-0.7397	-4.3968	0.0004502	0.0019814
87	PS(16:0/15:0)	0.73942	4.3932	0.00045363	0.0019814
88	7-Methyl-3-oxo-6-octenoyl-CoA	0.73565	4.3443	0.00050217	0.0021685
89	Methylmalonyl-CoA	0.73315	4.3122	0.00053681	0.002292
90	Dec-4-enedioyl-CoA	-0.73241	-4.3028	0.00054749	0.0023102
91	ATP	0.7317	4.2939	0.00055774	0.0023102
92	Heparan sulfate	-0.73159	-4.2925	0.00055932	0.0023102
93	(3R)-3-hydroxyoctanoyl-CoA	0.72671	4.2315	0.00063526	0.0025957
94	L-tyrosine	0.72573	4.2195	0.00065145	0.0026335
95	Ganglioside GD3	-0.71423	-4.0819	0.00086895	0.0034758
96	3-Butenyl-CoA	-0.71344	-4.0726	0.00088596	0.0034895
97	Oleoyl-CoA	-0.71285	-4.0658	0.00089875	0.0034895
98	Fructose 1,6-bisphosphate	0.7128	4.0652	0.00089993	0.0034895
99	CL(14:0/18:0/20:2(11Z,14Z)/18:0)	0.71203	4.0562	0.000917	0.0035198
100	(S)-3-Hydroxytetradecanoyl-CoA	0.71118	4.0465	0.00093594	0.0035566
101	dCDP	-0.71044	-4.038	0.00095282	0.0035615
102	Prostaglandin D1	0.7103	4.0364	0.00095598	0.0035615
103	2-Butenyl-CoA	0.70798	4.0099	0.0010109	0.0037294
104	NADP	-0.70469	-3.9728	0.0010927	0.0039622
105	PS(18:3(9,11,15)-OH(13)/14:1(9Z))	0.70461	3.9719	0.0010948	0.0039622
106	Creatinine	0.70092	3.9309	0.0011935	0.0042785
107	Methyloctadecanoyl-CoA	-0.70014	-3.9224	0.0012151	0.0043154
108	CDP-DG(22:3(10Z,13Z,16Z)/22:6(5Z,8E,10Z,13Z,15E,19Z)-2OH(7S, 17S))	-0.69826	-3.9018	0.001269	0.0044651
109	Gamma-linolenoyl-CoA	0.69719	3.8901	0.0013006	0.0045342
110	TG(14:0/20:3(5Z,8Z,11Z)/16:1(9Z	0.69586	3.8757	0.0013406	0.0046312
111	Butyryl-CoA	0.6925	3.8396	0.0014466	0.0049523
112	3-oxobutanoyl-CoA	-0.69045	-3.8179	0.0015146	0.0051387
113	CL(14:0/16:1(9Z)/14:0/20:4(5Z,8Z,11Z,14Z))	0.68895	3.8021	0.0015658	0.005226
114	N-Palmitoyl Aspartic acid	0.68889	3.8015	0.0015678	0.005226
115	Uridine diphosphate glucose	0.68717	3.7834	0.0016286	0.0053816
116	L-Homocysteine	0.68337	3.7441	0.0017695	0.0057968
117	Guanosine diphosphate adenosine	0.68012	3.7109	0.0018982	0.0061652
118	Phosphoribosyl-GTP	0.67902	3.6998	0.0019433	0.006258
119	Selenohomocystine	-0.67729	-3.6823	0.0020163	0.0064386
120	CL(11:0/16:0/18:2(9Z,11Z)/18:2(9Z,11Z))	0.67431	3.6526	0.0021469	0.0067984
121	CL(12:0/a-13:0/14:0/18:2(9Z,11Z))	0.67269	3.6365	0.002221	0.006975
122	Eicosa-5,8,11,14,17-all-cis-pentaenoyl-CoA	0.6692	3.6023	0.0023876	0.0074369
123	TXB2	-0.66828	-3.5934	0.002433	0.0074743
124	Phosphoribosyl-ATP	0.66816	3.5922	0.002439	0.0074743
125	Palmitoleyl-CoA	0.66719	3.5828	0.0024881	0.0075639
126	3-hydroxypropanoyl-CoA	0.66659	3.577	0.0025188	0.0075963
127	CL(18:0/20:4(5Z,8Z,11Z,14Z)/18:0/20:4(5Z,8Z,11Z,14Z))	-0.66179	-3.531	0.0027759	0.0083058
128	Molybdopterin-AMP	-0.65924	-3.5069	0.0029204	0.00867
129	6-Methylthioguanosine monophosphate	-0.65139	-3.434	0.0034064	0.010034
130	Malyl-CoA	0.65067	3.4275	0.0034539	0.010096
131	Nonanoyl-CoA	-0.64614	-3.3864	0.0037665	0.010926
132	Lauro-2,6-dienoyl-CoA	-0.64058	-3.3368	0.0041819	0.012039
133	D-Ribulose 1,5-bisphosphate	0.63897	3.3226	0.0043091	0.012312
134	nona-2,5-dienoyl-CoA	-0.63755	-3.3102	0.0044232	0.012543
135	Uridine 2',3'-cyclic phosphate	-0.63623	-3.2987	0.0045317	0.012726
136	(2S)-2-hydroxyhexadecanoyl-CoA	-0.63596	-3.2963	0.0045545	0.012726
137	Arachidonic acid	-0.63181	-3.2605	0.0049117	0.013624
138	CL(8:0/8:0/10:0/21:0)	0.63001	3.245	0.005074	0.013972
139	(5R)-5-hydroxyhexanoyl-CoA	-0.62771	-3.2254	0.0052873	0.014455
140	Undec-5-enedioyl-CoA	-0.62668	-3.2167	0.0053852	0.014617
141	ADP ribose 1'',2''-cyclic phosphate	0.62597	3.2107	0.0054535	0.01468
142	Dodec-4-enedioyl-CoA	-0.62531	-3.2051	0.0055178	0.01468
143	porphyrin	0.62524	3.2046	0.0055245	0.01468
144	Thymidine 3',5'-cyclic monophosphate	-0.62452	-3.1985	0.0055953	0.014765
145	L-Valine	0.62058	3.1656	0.0059956	0.015712
146	DG(16:0/17:0/0:0)	0.6179	3.1435	0.0062798	0.016345
147	PS(20:1(11Z)/18:1(11Z))	-0.6175	-3.1402	0.0063238	0.016347
148	PC(20:5(5Z,8Z,11Z,14Z,17Z)/22:	-0.61621	-3.1297	0.0064653	0.0166
149	CL(18:0/18:1(11Z)/18:1(11Z)/22:6(4Z,7Z,10Z,13Z,16Z,19Z))	0.61532	3.1224	0.0065646	0.016742
150	hydroxyicosanoyl-CoA	-0.6144	-3.1148	0.0066694	0.016885
151	PIP3(16:0/16:0)	0.61384	3.1103	0.006733	0.016885
152	CL(22:5(5Z,8Z,11Z,14Z,17Z)/20:5(5Z,8Z,11Z,14Z,17Z)/14:0/16:0)	0.61366	3.1088	0.0067539	0.016885
153	CL(20:4(5Z,8Z,11Z,14Z)/16:1(8Z)/20:4(5Z,8Z,11Z,14Z)/16:1(8Z))	0.60982	3.0778	0.0072068	0.017899
154	CL(20:4(5Z,8Z,11Z,14Z)/20:5(5Z,8Z,11Z,14Z,17Z)/18:0/18:0)	0.60741	3.0585	0.007504	0.018406
155	L-Homoserine	0.60738	3.0583	0.0075076	0.018406
156	N-Glycoloylganglioside	-0.60473	-3.0372	0.0078456	0.019111
157	TG(14:0/22:5(4Z,7Z,10Z,13Z,16Z)/24:0)	0.6027	3.0212	0.008113	0.019637
158	CL(18:1(9Z)/14:0/16:1(9Z)/16:1(9Z))	0.60127	3.0099	0.0083057	0.019886
159	PS(24:0/18:1(9Z))	0.60116	3.0091	0.0083209	0.019886
160	CL(20:5(5Z,8Z,11Z,14Z,17Z)/20:5(5Z,8Z,11Z,14Z,17Z)/14:0/16:0)	-0.60062	-3.0049	0.0083937	0.019935
161	CL(18:1(9Z)/18:1(11Z)/20:4(5Z,8Z,11Z,14Z)/18:1(9Z))	-0.59921	-2.9938	0.0085898	0.020274
162	PI(22:4(10Z,13Z,16Z,19Z)/22:5(4Z,7Z,10Z,13Z,19Z)-O(16,17))	-0.59698	-2.9765	0.0089057	0.02089
163	Dodec-6-enedioyl-CoA	-0.59614	-2.97	0.0090266	0.021035
164	CL(18:1(9Z)/20:4(5Z,8Z,11Z,14Z)/20:4(5Z,8Z,11Z,14Z)/16:1(9Z))	-0.59578	-2.9673	0.0090783	0.021035
165	Uridine 5'-monophosphate	-0.59323	-2.9476	0.0094582	0.021773
166	TG(22:1(13Z)/22:6(4Z,7Z,10Z,13Z,16Z,19Z)/22:5(4Z,7Z,10Z,13Z,16Z))	-0.59287	-2.9449	0.0095115	0.021773
167	5Z,8Z,11Z-eicosatrienoyl-CoA	-0.5901	-2.9237	0.00994	0.022618
168	trans-2-Hexenoyl-CoA	-0.5798	-2.8465	0.011665	0.026385
169	4-Hydroxyphenylacetyl-CoA	-0.5788	-2.8391	0.011845	0.026575
170	CDP-DG(18:1(12Z)-O(9S,10R)/a-25:0)	-0.57856	-2.8373	0.011889	0.026575
171	CL(18:1(11Z)/20:4(5Z,8Z,11Z,14Z)/20:4(5Z,8Z,11Z,14Z)/20:4(5Z,8Z,11Z,14Z))	-0.57699	-2.8258	0.012176	0.027059
172	UMP	-0.57332	-2.799	0.012869	0.028237
173	3-Aminobutyryl-CoA	-0.57303	-2.7968	0.012926	0.028237
174	D-Fructose 2,6-bisphosphate	-0.57301	-2.7967	0.012929	0.028237
175	Adenosine 3',5'-diphosphate	-0.56936	-2.7703	0.013651	0.029495
176	CL(22:6(4Z,7Z,10Z,13Z,16Z,19Z)/20:4(5Z,8Z,11Z,14Z)/18:3(9Z,12Z,15Z)/18:2(9Z,12Z))	-0.56931	-2.77	0.013661	0.029495
177	Arabinose	-0.56643	-2.7493	0.014256	0.030605
178	Isodocosanoyl-CoA	-0.56456	-2.7359	0.014651	0.03124
179	(9E)-Tridec-9-enoyl-CoA	0.56426	2.7338	0.014716	0.03124
180	L-Histidine	0.56364	2.7294	0.014848	0.031347
181	CL(14:0/18:0/18:0/22:5(7Z,10Z,13Z,16Z,19Z))	-0.5623	-2.72	0.01514	0.031785
182	CL(20:1(9Z)/14:0/16:1(9Z)/16:1(9Z))	-0.56049	-2.7072	0.015542	0.032451
183	phosphatidyl (3,5) inositol biphosphate	-0.55971	-2.7017	0.015718	0.032639
184	PS(22:0/24:1(15Z))	-0.55792	-2.6891	0.016126	0.033305
185	TG(16:0/18:0/22:4(7Z,10Z,13Z,16Z))	0.55576	2.6741	0.016632	0.034163
186	CL(20:4(5Z,8Z,11Z,14Z)/20:2(11Z,14Z)/18:2(9Z,12Z)/18:2(9Z,12Z))	0.55503	2.6689	0.016807	0.034336
187	CDP-DG(6 keto-PGF1alpha/16:0)	0.55385	2.6607	0.01709	0.034566
188	G(20:0/O-18:0/18:1(11Z))	0.5538	2.6604	0.017101	0.034566
189	3-oxo-Valproic acid CoA	0.54945	2.6304	0.018179	0.036551
190	DG(18:3(10,12,15)-OH(9)/0:0/i-12:0)	0.54732	2.6158	0.018728	0.037456
191	THF	-0.54555	-2.6038	0.01919	0.03818
192	Phosphoribosyl formamidocarboxamide	0.54485	2.599	0.019378	0.038353
193	CL(22:5(7Z,10Z,13Z,16Z,19Z)/16:1(9Z)/22:5(7Z,10Z,13Z,16Z,19Z)/18:1(11Z))	-0.54439	-2.5959	0.019501	0.038397
194	trans,cis-Hexadeca-2,9-dienoyl-CoA	0.54363	2.5908	0.019706	0.038599
195	CDP-glucose	-0.54223	-2.5813	0.020088	0.039147
196	Ganglioside GM2	0.54041	2.5691	0.020592	0.039923
197	CDP-DG(PGF1alpha/a-25:0)	0.53753	2.5498	0.02141	0.041299
198	selenodiglutathione	0.53561	2.5371	0.02197	0.042165
199	PIP3(16:0/18:1(11Z))	0.53214	2.5141	0.023012	0.043942
200	trans-2-Enoyl-CoA	-0.53151	-2.5099	0.023206	0.044092
201	Cytidine 2',3'-cyclic phosphate	0.53008	2.5005	0.023649	0.044709
202	CDP-ethanolamine	-0.52517	-2.4685	0.025222	0.047447
203	CL(14:0/16:1(9Z)/22:5(7Z,10Z,13Z,16Z,19Z)/14:0)	-0.52319	-2.4557	0.025876	0.048437
204	CL(10:0/10:0/18:2(9Z,11Z)/18:2(9Z,11Z))	-0.52047	-2.4381	0.026801	0.049641
205	Thymidine 5'-triphosphate	-0.52032	-2.4372	0.026853	0.049641
206	PE(20:3(5Z,8Z,11Z)/15:0)	-0.52015	-2.4361	0.026911	0.049641

## Sheet: Supplementary Table S3
Supplementary Table S3. The Significance Analysis of Microarray (SAM) of metabolome data in spermatozoa from young adult group (21–30 years; n=6), late adult group (31–40 years; n=7), and advanced age group (41–51 years; n=5). The table shows the list of 80 metabolites (of a total of 380 metabolites) identified by SAM with significant (P<0.05) differential abundance among the three age groups. d.…
Sl. No.	Compounds	d. value	St dev	Raw p	q. value
1	Dodecenedioyl-CoA	5.6773	0.16928	0	0
2	PIP(18:3(9Z,12Z,15Z)/PGE2)	5.515	0.18516	0	0
3	(S)-Hydroxyoctanoyl-CoA	5.4419	0.19245	0	0
4	PIP(TXB2/22:3(10Z,13Z,16Z))	5.3014	0.20667	0	0
5	DG(22:0/22:5(4Z,7Z,10Z,13Z,16Z)/0:0)	5.2249	0.21456	2.6316e-05	0.00037719
6	CDP-DG(LTE4/20:4(8Z,11Z,14Z,17Z))	5.1068	0.22692	2.6316e-05	0.00037719
7	CL(22:6/20:4/22:6/22:6)	4.9995	0.23834	5.2632e-05	0.00045263
8	Propionyl-CoA	4.9726	0.24124	5.2632e-05	0.00045263
9	CL(i-16:0/a-17:0/i-17:0/20:0)	4.9549	0.24315	5.2632e-05	0.00045263
10	Uracil	4.948	0.24389	5.2632e-05	0.00045263
11	TG(22:1(13Z)/24:1(15Z)/24:1(15Z))	4.7902	0.2612	7.8947e-05	0.00056579
12	NADP+	4.7089	0.27029	0.00010526	0.00056579
13	Eicosane	4.6514	0.2768	0.00010526	0.00056579
14	PGA2	4.6094	0.28159	0.00010526	0.00056579
15	(3S)-3-Hydroxylinoleoyl-CoA	4.6006	0.2826	0.00010526	0.00056579
16	(2E)-Hexacosenoyl-CoA	4.5893	0.2839	0.00010526	0.00056579
17	Adenosine tetraphosphate	4.5711	0.28599	0.00013158	0.00056579
18	Acetoacetyl-CoA	4.5567	0.28765	0.00013158	0.00056579
19	ADP-alpha-D-glucose	4.5215	0.29172	0.00013158	0.00056579
20	Inosine monophosphate	4.4818	0.29635	0.00013158	0.00056579
21	TG(20:5/16:1/22:5)	4.4694	0.2978	0.00015789	0.00056579
22	Docosane	4.4414	0.30109	0.00015789	0.00056579
23	Pentadecanoyl-CoA	4.4341	0.30195	0.00015789	0.00056579
24	DG(22:6/18:4)	4.4229	0.30327	0.00018421	0.00056579
25	CL(10:0/12:0/22:0/24:0)	4.4131	0.30443	0.00018421	0.00056579
26	PC(20:0/TXB2)	4.399	0.3061	0.00018421	0.00056579
27	UDP-N-acetyl-alpha-D-galactosamine	4.3885	0.30735	0.00018421	0.00056579
28	HMG-CoA	4.3598	0.31076	0.00021053	0.00056579
29	Uridine diphosphate	4.3471	0.31228	0.00021053	0.00056579
30	FADH	4.3124	0.31643	0.00021053	0.00056579
31	L-arginino-succinate	4.2754	0.3209	0.00021053	0.00056579
32	D-gamma-Glutamyl-D-glutamic acid	4.2606	0.32269	0.00021053	0.00056579
33	Sedoheptulose 1,7-bisphosphate	4.2562	0.32323	0.00023684	0.00056579
34	FAD	4.2145	0.32831	0.00026316	0.00056579
35	Palmityl-CoA	4.2119	0.32863	0.00026316	0.00056579
36	Heptadecanoyl CoA	4.2083	0.32907	0.00026316	0.00056579
37	TG(21:0/a-25:0/a-25:0)	4.1857	0.33184	0.00026316	0.00056579
38	Glutathione	4.172	0.33353	0.00026316	0.00056579
39	TDP	4.1238	0.33948	0.00026316	0.00056579
40	Methyloctadecanoyl-CoA	4.0705	0.34614	0.00026316	0.00056579
41	7-hydroxyoct-3-enedioyl-CoA	4.0526	0.34839	0.00031579	0.00064662
42	Cyclin D1	4.0436	0.34953	0.00031579	0.00064662
43	CE(22:4(7Z,10Z,13Z,16Z))	4.0199	0.35251	0.00034211	0.00068421
44	CL(i-13:0/i-18:0/i-14:0/i-12:0)	3.9348	0.36335	0.00039474	0.00077153
45	LTE4	3.9189	0.3654	0.00044737	0.00081859
46	Am	3.9104	0.36649	0.00044737	0.00081859
47	Acetyl CoA	3.9098	0.36657	0.00044737	0.00081859
48	Uroporphyrin III	3.8777	0.37072	0.0005	0.00089583
49	L-glutamate	3.84	0.37562	0.00055263	0.00091397
50	isobutanoyl-CoA	3.815	0.37889	0.00055263	0.00091397
51	decanedioyl-CoA	3.7798	0.38352	0.00055263	0.00091397
52	TG(22:6(4Z,7Z,10Z,13Z,16Z,19Z)/24:0/22:6(4Z,7Z,10Z	3.77	0.38482	0.00055263	0.00091397
53	CL(14:0/18:0/18:2(9Z,12Z)/20:2(11Z,14Z))	3.7369	0.3892	0.00060526	0.00096394
54	Ethyl Arachidonate	3.7342	0.38956	0.00060526	0.00096394
55	m7G(5')pppm6Am	3.7129	0.39239	0.00063158	0.00098756
56	thiamine diphosphate	3.7085	0.39298	0.00065789	0.0010103
57	Malic acid	3.6826	0.39645	0.00071053	0.001072
58	Heparan sulfate	3.6643	0.39892	0.00073684	0.0010926
59	cyclic GMP	3.6446	0.40157	0.00078947	0.001149
60	Guanosine 3',5'-bisphosphate	3.622	0.40463	0.00084211	0.001149
61	PE(20:0/20:3(8Z,11Z,14Z)-2OH(5,6))	3.6076	0.40658	0.00086842	0.001149
62	homocystine	3.605	0.40694	0.00086842	0.001149
63	TG(20:5(5Z,8Z,11Z,14Z,17Z)/18:3(9Z,12Z,15Z)/20:5(5	3.5979	0.40791	0.00086842	0.001149
64	TG(18:1(11Z)/22:1(13Z)/22:1(13Z))	3.5869	0.4094	0.00086842	0.001149
65	Lauroyl-CoA	3.5867	0.40943	0.00086842	0.001149
66	Succinyl-CoA	3.5767	0.4108	0.00089474	0.0011659
67	Cytidine triphosphate	3.5491	0.41458	0.0010263	0.0012573
68	Selenohomocystine	3.4814	0.42395	0.0010526	0.0012573
69	GDP-glucose	3.4813	0.42397	0.0010526	0.0012573
70	Decanoyl-CoA	3.4777	0.42447	0.0010526	0.0012573
71	L-Cysteine	3.4773	0.42451	0.0010526	0.0012573
72	TG(14:1(9Z)/18:1(9Z)/18:4(6Z,9Z,12Z,15Z))	3.4683	0.42577	0.0010526	0.0012573
73	3-Butenyl-CoA	3.4445	0.4291	0.0011053	0.0013021
74	Uroporphyrinogen I	3.4188	0.43271	0.0011579	0.0013277
75	Dec-5-enedioyl-CoA	3.4044	0.43474	0.0011579	0.0013277
76	Eicosene	3.3716	0.43938	0.0012105	0.0013698
77	Malonyl-CoA	3.2977	0.44995	0.0014211	0.0015871
78	Thiamine pyrophosphate	3.2839	0.45193	0.0014737	0.0016043
79	CL(14:0/14:0/18:4(6Z,9Z,12Z,15Z)/18:2(9Z,12Z))	3.282	0.45221	0.0014737	0.0016043
80	Ganglioside GD3	3.2516	0.45662	0.0015526	0.0016691

## Sheet: Supplementary Table S4
Supplementary Table S4. The Partial Least Squares-Discriminate (PLS-DA) analysis of metabolome data in spermatozoa from young adult group (21–30 years; n=6), late adult group (31–40 years; n=7), and advanced age group (41–51 years; n=5). The table shows the list of 171 metabolites (of a total of 380 metabolites) with a variable importance in projection (VIP) score exceeding 1 among the three age …
Sl. No.	Metabolites	Comp1	Comp2	Comp3	Comp4	Comp5	Comp6	Comp7	Comp8
1	(S)-Hydroxyoctanoyl-CoA	1.579	1.496	1.472	1.442	1.423	1.404	1.397	1.395
2	PIP(18:3(9Z,12Z,15Z)/PGE2)	1.576	1.559	1.539	1.504	1.485	1.468	1.46	1.458
3	Dodecenedioyl-CoA	1.564	1.462	1.437	1.409	1.391	1.373	1.366	1.364
4	PIP(TXB2/22:3(10Z,13Z,16Z))	1.561	1.513	1.488	1.456	1.437	1.419	1.412	1.409
5	DG(22:0/22:5(4Z,7Z,10Z,13Z,16Z)/0:0)	1.558	1.454	1.43	1.398	1.381	1.363	1.356	1.354
6	CDP-DG(LTE4/20:4(8Z,11Z,14Z,17Z))	1.543	1.493	1.468	1.437	1.419	1.402	1.395	1.393
7	Propionyl-CoA	1.535	1.521	1.496	1.464	1.452	1.434	1.428	1.425
8	Uracil	1.53	1.46	1.436	1.412	1.394	1.376	1.369	1.367
9	CL(22:6/20:4/22:6/22:6)	1.53	1.447	1.423	1.397	1.38	1.366	1.359	1.357
10	CL(i-16:0/a-17:0/i-17:0/20:0)	1.516	1.408	1.385	1.354	1.336	1.319	1.313	1.31
11	TG(22:1(13Z)/24:1(15Z)/24:1(15Z))	1.513	1.457	1.434	1.413	1.394	1.376	1.369	1.367
12	NADP+	1.51	1.481	1.456	1.424	1.404	1.386	1.385	1.383
13	Eicosane	1.509	1.494	1.47	1.437	1.424	1.406	1.401	1.398
14	(3S)-3-Hydroxylinoleoyl-CoA	1.504	1.465	1.442	1.415	1.396	1.379	1.378	1.375
15	(2E)-Hexacosenoyl-CoA	1.503	1.454	1.43	1.402	1.39	1.372	1.365	1.363
16	Acetoacetyl-CoA	1.499	1.392	1.378	1.347	1.331	1.316	1.312	1.309
17	ADP-alpha-D-glucose	1.495	1.383	1.36	1.332	1.316	1.3	1.295	1.293
18	Inosine monophosphate	1.492	1.388	1.37	1.34	1.332	1.315	1.314	1.312
19	TG(20:5/16:1/22:5)	1.49	1.478	1.454	1.422	1.403	1.386	1.385	1.383
20	DG(22:6/18:4)	1.486	1.374	1.352	1.332	1.315	1.298	1.292	1.289
21	Docosane	1.481	1.453	1.429	1.406	1.389	1.371	1.364	1.362
22	PC(20:0/TXB2)	1.479	1.373	1.355	1.325	1.308	1.294	1.292	1.289
23	PGA2	1.475	1.443	1.42	1.396	1.378	1.36	1.353	1.351
24	Uridine diphosphate	1.474	1.362	1.34	1.317	1.301	1.284	1.279	1.277
25	Pentadecanoyl-CoA	1.474	1.385	1.363	1.356	1.337	1.322	1.315	1.313
26	FADH	1.473	1.486	1.468	1.436	1.418	1.401	1.398	1.395
27	L-arginino-succinate	1.469	1.362	1.343	1.314	1.296	1.281	1.28	1.278
28	Adenosine tetraphosphate	1.466	1.411	1.392	1.361	1.346	1.33	1.324	1.322
29	Sedoheptulose 1,7-bisphosphate	1.466	1.363	1.344	1.315	1.297	1.284	1.282	1.279
30	D-gamma-Glutamyl-D-glutamic acid	1.464	1.4	1.379	1.368	1.35	1.332	1.327	1.325
31	Heptadecanoyl CoA	1.459	1.432	1.41	1.383	1.365	1.349	1.344	1.342
32	Palmityl-CoA	1.459	1.46	1.435	1.403	1.392	1.374	1.368	1.365
33	FAD	1.458	1.347	1.327	1.297	1.291	1.276	1.271	1.269
34	Glutathione	1.457	1.349	1.331	1.302	1.29	1.273	1.268	1.266
35	TG(21:0/a-25:0/a-25:0)	1.456	1.367	1.344	1.323	1.313	1.305	1.299	1.298
36	UDP-N-acetyl-alpha-D-galactosamine	1.454	1.405	1.383	1.364	1.346	1.329	1.322	1.32
37	TDP	1.453	1.341	1.321	1.294	1.278	1.262	1.255	1.253
38	Cyclin D1	1.44	1.329	1.308	1.278	1.266	1.252	1.251	1.249
39	Acetyl CoA	1.426	1.319	1.298	1.274	1.26	1.244	1.241	1.24
40	Am	1.426	1.316	1.294	1.269	1.254	1.237	1.232	1.23
41	LTE4	1.424	1.4	1.38	1.364	1.345	1.332	1.329	1.327
42	Uroporphyrin III	1.422	1.313	1.292	1.273	1.256	1.242	1.235	1.235
43	isobutanoyl-CoA	1.413	1.369	1.348	1.326	1.321	1.304	1.299	1.296
44	decanedioyl-CoA	1.407	1.299	1.277	1.248	1.234	1.225	1.226	1.224
45	L-glutamate	1.405	1.297	1.277	1.25	1.234	1.224	1.227	1.224
46	CL(14:0/18:0/18:2(9Z,12Z)/20:2(11Z,14Z))	1.405	1.298	1.276	1.257	1.246	1.23	1.223	1.222
47	thiamine diphosphate	1.398	1.291	1.269	1.246	1.235	1.219	1.214	1.212
48	Malic acid	1.397	1.289	1.268	1.24	1.233	1.227	1.22	1.218
49	Ethyl Arachidonate	1.396	1.288	1.268	1.248	1.236	1.22	1.216	1.213
50	Guanosine 3',5'-bisp	1.392	1.286	1.264	1.241	1.226	1.212	1.209	1.208
51	CE(22:4(7Z,10Z,13Z,16Z))	1.39	1.284	1.263	1.24	1.235	1.224	1.221	1.219
52	cyclic GMP	1.388	1.282	1.261	1.243	1.227	1.211	1.206	1.204
53	TG(20:5(5Z,8Z,11Z,14Z,17Z)/18:3(9Z,12Z,15Z)/20:5(5Z,8Z,11Z,14Z,17Z))	1.387	1.281	1.26	1.232	1.221	1.206	1.204	1.203
54	TG(18:1(11Z)/22:1(13Z)/22:1(13Z))	1.386	1.279	1.258	1.238	1.226	1.211	1.206	1.204
55	Lauroyl-CoA	1.386	1.283	1.27	1.25	1.236	1.223	1.219	1.223
56	Succinyl-CoA	1.385	1.366	1.344	1.321	1.317	1.301	1.294	1.292
57	HMG-CoA	1.376	1.376	1.353	1.332	1.327	1.31	1.304	1.302
58	PE(20:0/20:3(8Z,11Z,14Z)-2OH(5,6))	1.376	1.27	1.251	1.231	1.216	1.202	1.196	1.195
59	TG(14:1(9Z)/18:1(9Z)/18:4(6Z,9Z,12Z,15Z))	1.371	1.266	1.246	1.218	1.201	1.185	1.181	1.18
60	Cytidine triphosphate	1.37	1.265	1.244	1.224	1.216	1.202	1.198	1.196
61	GDP-glucose	1.362	1.257	1.236	1.224	1.211	1.197	1.191	1.19
62	Dec-5-enedioyl-CoA	1.36	1.256	1.235	1.213	1.199	1.185	1.185	1.185
63	Decanoyl-CoA	1.355	1.252	1.231	1.204	1.189	1.176	1.175	1.176
64	7-hydroxyoct-3-enedioyl-CoA	1.352	1.344	1.323	1.305	1.295	1.279	1.273	1.271
65	Eicosene	1.349	1.246	1.225	1.217	1.206	1.192	1.188	1.186
66	Malonyl-CoA	1.348	1.246	1.227	1.214	1.198	1.185	1.184	1.182
67	CL(10:0/12:0/22:0/24:0)	1.346	1.359	1.336	1.319	1.312	1.295	1.289	1.288
68	Thiamine pyrophosphate	1.346	1.244	1.223	1.197	1.182	1.168	1.167	1.166
69	CL(14:0/14:0/18:4(6Z,9Z,12Z,15Z)/18:2(9Z,12Z))	1.342	1.24	1.221	1.208	1.201	1.186	1.181	1.18
70	Uroporphyrinogen I	1.339	1.237	1.219	1.202	1.195	1.18	1.173	1.171
71	Malonyl-CoA semialdehyde	1.329	1.228	1.216	1.189	1.175	1.161	1.157	1.16
72	L-Cysteine	1.329	1.233	1.212	1.192	1.176	1.199	1.195	1.194
73	3(S)-Hydroxy-4-methyl-pentanoyl-CoA	1.322	1.221	1.219	1.191	1.175	1.185	1.179	1.179
74	Succinate	1.322	1.22	1.2	1.19	1.185	1.171	1.165	1.164
75	propanoyl-CoA	1.312	1.211	1.197	1.171	1.158	1.149	1.151	1.15
76	TG(24:0/18:1/20:1)	1.305	1.204	1.185	1.185	1.169	1.163	1.158	1.156
77	Hexenoyl-CoA	1.305	1.204	1.19	1.163	1.149	1.142	1.144	1.143
78	Deca-2,6-dienedioyl	1.304	1.203	1.188	1.164	1.154	1.139	1.158	1.156
79	TG(22:6(4Z,7Z,10Z,13Z,16Z,19Z)/24:0/22:6(4Z,7Z,10Z,13Z,16Z,19Z))	1.302	1.334	1.312	1.298	1.291	1.274	1.268	1.266
80	Biotinyl-5'-AMP	1.3	1.2	1.18	1.164	1.148	1.145	1.148	1.149
81	PS(PGF1alpha/24:0)	1.299	1.2	1.184	1.157	1.142	1.127	1.142	1.142
82	CL(i-13:0/i-18:0/i-14:0/i-12:0)	1.298	1.337	1.316	1.295	1.292	1.277	1.271	1.268
83	N-Myristoyl Serine	1.288	1.191	1.171	1.145	1.131	1.154	1.154	1.152
84	Adenylosuccinic acid	1.287	1.188	1.171	1.145	1.14	1.127	1.134	1.132
85	homocystine	1.286	1.322	1.3	1.296	1.29	1.273	1.266	1.264
86	m7G(5')pppm6Am	1.284	1.293	1.271	1.264	1.259	1.244	1.238	1.236
87	PS(16:0/15:0)	1.284	1.186	1.167	1.169	1.162	1.148	1.143	1.141
88	7-Methyl-3-oxo-6-octenoyl-CoA	1.277	1.179	1.161	1.142	1.126	1.13	1.129	1.127
89	Methylmalonyl-CoA	1.273	1.175	1.162	1.136	1.13	1.117	1.124	1.126
90	Dec-4-enedioyl-CoA	1.272	1.188	1.168	1.145	1.13	1.116	1.111	1.109
91	ATP	1.27	1.173	1.156	1.131	1.161	1.156	1.151	1.149
92	Heparan sulfate	1.27	1.307	1.286	1.268	1.269	1.257	1.25	1.248
93	(3R)-3-hydroxyoctanoyl-CoA	1.262	1.164	1.145	1.149	1.146	1.131	1.125	1.123
94	L-tyrosine	1.26	1.345	1.326	1.314	1.31	1.294	1.298	1.299
95	Ganglioside GD3	1.24	1.145	1.149	1.124	1.129	1.115	1.115	1.117
96	3-Butenyl-CoA	1.239	1.27	1.25	1.241	1.242	1.227	1.222	1.219
97	Oleoyl-CoA	1.238	1.146	1.152	1.126	1.113	1.131	1.126	1.125
98	Fructose 1,6-bisphosphate	1.238	1.146	1.153	1.154	1.153	1.141	1.135	1.134
99	CL(14:0/18:0/20:2(11Z,14Z)/18:0)	1.236	1.148	1.13	1.116	1.101	1.087	1.099	1.097
100	(S)-3-Hydroxytetradecanoyl-CoA	1.235	1.143	1.131	1.124	1.111	1.126	1.123	1.122
101	dCDP	1.233	1.182	1.216	1.284	1.271	1.264	1.258	1.256
102	Prostaglandin D1	1.233	1.149	1.13	1.106	1.093	1.137	1.135	1.134
103	2-Butenyl-CoA	1.229	1.141	1.122	1.105	1.09	1.087	1.09	1.089
104	NADP	1.223	1.132	1.198	1.173	1.17	1.155	1.154	1.152
105	PS(18:3(9,11,15)-OH(13)/14:1(9Z))	1.223	1.283	1.266	1.277	1.27	1.254	1.261	1.262
106	Creatinine	1.217	1.127	1.108	1.088	1.073	1.072	1.078	1.078
107	Methyloctadecanoyl-CoA	1.216	1.135	1.129	1.107	1.132	1.118	1.131	1.136
108	CDP-DG(22:3(10Z,13Z,1	1.212	1.24	1.22	1.217	1.211	1.196	1.189	1.187
109	Gamma-linolenoyl-CoA	1.21	1.126	1.111	1.088	1.082	1.068	1.069	1.069
110	TG(14:0/20:3(5Z,8Z,11Z)/16:1(9Z))	1.208	1.115	1.097	1.074	1.063	1.094	1.095	1.094
111	Butyryl-CoA	1.202	1.123	1.105	1.08	1.07	1.058	1.056	1.056
112	3-oxobutanoyl-CoA	1.199	1.117	1.101	1.077	1.068	1.061	1.067	1.066
113	CL(14:0/16:1(9Z)/14:0/20:4(5Z,8Z,11Z,14Z))	1.196	1.105	1.115	1.094	1.084	1.077	1.083	1.081
114	N-Palmitoyl Aspartic acid	1.196	1.11	1.103	1.084	1.094	1.08	1.089	1.087
115	Uridine diphosphate glucose	1.193	1.103	1.085	1.062	1.06	1.067	1.074	1.073
116	L-Homocysteine	1.186	1.102	1.083	1.148	1.132	1.128	1.122	1.122
117	Guanosine diphosphate adenosine	1.181	1.106	1.092	1.073	1.058	1.048	1.06	1.059
118	Phosphoribosyl-GTP	1.179	1.089	1.09	1.077	1.065	1.051	1.052	1.052
119	Selenohomocystine	1.176	1.209	1.19	1.182	1.192	1.176	1.17	1.168
120	CL(11:0/16:0/18:2(9Z,11Z)/18:2(9Z,11Z))	1.171	1.085	1.075	1.052	1.04	1.056	1.052	1.051
121	CL(12:0/a-13:0/14:0/18:2(9Z,11Z))	1.168	1.092	1.074	1.05	1.04	1.046	1.046	1.046
122	Eicosa-5,8,11,14,17-all-cis-pentaenoyl-CoA	1.162	1.093	1.081	1.071	1.06	1.047	1.048	1.046
123	TXB2	1.16	1.098	1.082	1.06	1.064	1.05	1.046	1.047
124	Phosphoribosyl-ATP	1.16	1.071	1.054	1.055	1.073	1.066	1.061	1.06
125	Palmitoleyl-CoA	1.158	1.07	1.054	1.054	1.041	1.086	1.083	1.081
126	3-hydroxypropanoyl-CoA	1.157	1.081	1.103	1.086	1.079	1.068	1.062	1.061
127	CL(18:0/20:4(5Z,8Z,11Z,14Z)/18:0/20:4(5Z,8Z,11Z,14Z))	1.149	1.185	1.166	1.169	1.175	1.16	1.154	1.152
128	Molybdopterin-AMP	1.144	1.206	1.188	1.173	1.197	1.19	1.184	1.182
129	6-Methylthioguanosin	1.131	1.185	1.167	1.159	1.179	1.168	1.162	1.16
130	Malyl-CoA	1.13	1.069	1.052	1.034	1.034	1.021	1.024	1.022
131	Nonanoyl-CoA	1.122	1.127	1.114	1.102	1.127	1.112	1.106	1.104
132	Lauro-2,6-dienoyl-CoA	1.112	1.048	1.031	1.01	1.006	1.004	1.005	1.009
133	D-Ribulose 1,5-bisp	1.109	1.036	1.019	1.007	0.996	1.012	1.009	1.009
134	nona-2,5-dienoyl-CoA	1.107	1.163	1.144	1.152	1.156	1.141	1.135	1.133
135	Uridine 2',3'-cyclic phosphate	1.104	1.026	1.023	1.019	1.008	1.008	1.004	1.003
136	(2S)-2-hydroxyhexadecanoyl-CoA	1.104	1.022	1.075	1.051	1.039	1.028	1.031	1.034
137	Arachidonic acid	1.097	1.09	1.08	1.076	1.067	1.068	1.066	1.065
138	CL(8:0/8:0/10:0/21:0)	1.094	1.015	1.03	1.024	1.015	1.037	1.035	1.037
139	(5R)-5-hydroxyhexanoyl-CoA	1.09	1.142	1.128	1.12	1.132	1.117	1.111	1.109
140	Undec-5-enedioyl-CoA	1.088	1.1	1.087	1.08	1.104	1.09	1.086	1.085
141	ADP ribose 1'',2''-cyclic phosphate	1.087	1.036	1.019	1.001	0.992	0.98	0.988	0.987
142	Dodec-4-enedioyl-CoA	1.086	1.015	1.035	1.02	1.012	1.004	1.015	1.016
143	porphyrin	1.086	1.013	1	1.071	1.056	1.063	1.058	1.057
144	Thymidine 3',5'-cyclic monophosphate	1.084	1.139	1.121	1.121	1.14	1.125	1.121	1.119
145	L-Valine	1.077	1.042	1.053	1.042	1.029	1.049	1.044	1.042
146	DG(16:0/17:0/0:0)	1.073	0.991	0.976	0.971	0.964	1.017	1.014	1.014
147	PS(20:1(11Z)/18:1(11Z))	1.072	1.011	1.009	0.987	0.977	0.976	0.988	0.989
148	PC(20:5(5Z,8Z,11Z,14Z,17Z)/22:1(13Z))	1.07	1.006	1.01	0.989	0.976	0.969	0.99	0.992
149	CL(18:0/18:1(11Z)/18:1(11Z)/22:6(4Z,7Z,10Z,13Z,16Z,19Z))	1.068	0.991	1.014	1.014	1.005	0.992	1.02	1.019
150	hydroxyicosanoyl-CoA	1.067	1.002	0.985	1.009	1.013	1.003	1.02	1.021
151	PIP3(16:0/16:0)	1.066	0.999	0.988	1.063	1.049	1.055	1.049	1.047
152	CL(22:5(5Z,8Z,11Z,14Z,17Z)/20:5(5Z,8Z,11Z,14Z,17Z)/14:0/16:0)	1.065	1.013	1.01	1.001	0.989	0.978	0.999	0.997
153	CL(20:4(5Z,8Z,11Z,14Z)/16:1(8Z)/20:4(5Z,8Z,11Z,14Z)/16:1(8Z))	1.059	0.989	0.973	0.957	0.955	0.982	0.977	0.977
154	CL(20:4(5Z,8Z,11Z,14Z)/20:5(5Z,8Z,11	1.054	1.014	0.998	0.976	0.963	0.959	0.974	0.972
155	L-Homoserine	1.054	0.976	0.968	0.993	0.982	1.024	1.02	1.021
156	N-Glycoloylganglioside	1.05	1.09	1.078	1.07	1.106	1.096	1.09	1.089
157	TG(14:0/22:5(4Z,7Z,10Z,13Z,16Z)/24:0)	1.046	1.001	0.99	0.968	0.956	0.966	0.964	0.966
158	CL(18:1(9Z)/14:0/16:1(9Z)/16:1(9Z))	1.044	0.964	0.959	0.941	0.948	0.952	0.963	0.963
159	PS(24:0/18:1(9Z))	1.044	0.983	0.98	0.962	0.95	0.979	0.976	0.975
160	CL(20:5(5Z,8Z,11Z,14Z,17Z)/20:5(5Z,8Z,11Z,14Z,17Z)/14:0/16:0)	1.043	1.088	1.072	1.084	1.101	1.086	1.081	1.079
161	CL(18:1(9Z)/18:1(11Z)/20:4(5Z,8Z,11Z,14Z)/18:1(9Z))	1.04	1.035	1.026	1.02	1.008	0.996	0.991	0.992
162	PI(22:4(10Z,13Z,16Z,19Z)/22:5(4Z,7Z,10Z,13Z,19Z)-O(16,17))	1.036	0.986	1.025	1.05	1.051	1.038	1.034	1.032
163	Dodec-6-enedioyl-CoA	1.035	0.987	0.981	0.963	0.959	0.957	0.962	0.965
164	CL(18:1(9Z)/20:4(5Z,8Z,11Z,14Z)/20:4(5Z,8Z,11Z,14Z)/16:1(9Z))	1.034	0.955	1.016	0.996	0.983	0.974	0.97	0.969
165	Uridine 5'-monophosphate	1.03	0.963	1.029	1.08	1.079	1.065	1.064	1.069
166	TG(22:1(13Z)/22:6(4Z,7Z,10Z,13Z,16Z,19Z)/22:5(4Z,7Z,10Z,13Z,16Z))	1.029	1.042	1.074	1.094	1.079	1.073	1.067	1.066
167	5Z,8Z,11Z-eicosatrienoyl-CoA	1.024	0.954	0.977	0.985	0.994	0.982	0.978	0.984
168	trans-2-Hexenoyl-CoA	1.007	0.929	0.918	1	1.01	0.998	0.999	0.999
169	4-Hydroxyphenylacety	1.005	1.089	1.075	1.065	1.081	1.067	1.062	1.064
170	CDP-DG(18:1(12Z)-O(9S,10R)/a-25:0)	1.004	1.026	1.024	1.016	1.043	1.03	1.025	1.023
171	CL(18:1(11Z)/20:4(5Z,8Z,11Z,14Z)/20:4(5Z,8Z,11Z,14Z)/20:4(5Z,8Z,11Z,14Z))	1.002	1.112	1.102	1.083	1.104	1.098	1.095	1.094

## Sheet: Supplementary Table S5
Supplementary Table S5. Pairwise statistical analysis of metabolome data for spermatozoa from young adult group (21–30 years; n=6) and advanced age group (41–51 years; n=5). The table shows the list of 153 metabolites (of a total of 380 metabolites) identified by volcano plot as different (significant at the threshold of P<0.05 and fold change [FC] ≥2) between the two age groups. Of these, 82 met…
Sl.No.	Metabolites	FC	log2(FC)	raw.pval	(-)log 10 (p)
1	L-Cysteine	0.070602	-3.8241	5.58e-10	9.2536
2	Dodecenedioyl-CoA	0.061905	-4.0138	1.67e-07	6.7772
3	CL(22:6/20:4/22:6/22:6)	5.0865	2.3467	1.78e-07	6.7503
4	DG(22:6/18:4)	0.16879	-2.5667	3.14e-07	6.5036
5	Pentadecanoyl-CoA	7.7673	2.9574	3.84e-07	6.4161
6	Prostaglandin D1	0.16704	-2.5818	5.25e-07	6.2799
7	L-Homocysteine	0.13838	-2.8533	6.96e-07	6.1575
8	PIP(TXB2/22:3(10Z,13Z,16Z))	2.9631	1.5671	8.26e-07	6.0832
9	DG(22:0/22:5(4Z,7Z,10Z,13Z,16Z)/0:0)	0.18939	-2.4006	9.42e-07	6.0258
10	DG(16:0/17:0/0:0)	0.20932	-2.2563	1.33e-06	5.8766
11	CDP-DG(LTE4/20:4(8Z,11Z,14Z,17Z))	3.0607	1.6138	1.42e-06	5.8473
12	Uracil	3.9198	1.9708	1.49e-06	5.8282
13	(S)-Hydroxyoctanoyl-CoA	0.17967	-2.4766	1.55e-06	5.81
14	Palmitoleyl-CoA	0.38934	-1.3609	1.74e-06	5.7588
15	ADP-alpha-D-glucose	0.19808	-2.3358	3.66e-06	5.4369
16	Glutathione	0.36743	-1.4445	3.69e-06	5.4326
17	PS(16:0/15:0)	0.35717	-1.4853	4.32e-06	5.3649
18	(3R)-3-hydroxyoctanoyl-CoA	0.27235	-1.8765	4.33e-06	5.364
19	Eicosene	0.30162	-1.7292	4.39e-06	5.3571
20	PIP(18:3(9Z,12Z,15Z)/PGE2)	2.9588	1.565	4.96e-06	5.3045
21	CL(10:0/12:0/22:0/24:0)	2.1577	1.1095	6.39e-06	5.1947
22	Acetyl CoA	0.16444	-2.6044	6.57e-06	5.1827
23	CL(14:0/18:0/18:2(9Z,12Z)/20:2(11Z,14Z))	0.27641	-1.8551	7.22e-06	5.1412
24	HMG-CoA	2.8872	1.5296	7.48e-06	5.1263
25	TG(22:1(13Z)/24:1(15Z)/24:1(15Z))	2.7469	1.4578	7.83e-06	5.106
26	TG(21:0/a-25:0/a-25:0)	9.733	3.2829	7.92e-06	5.1015
27	(2E)-Hexacosenoyl-CoA	2.4235	1.2771	8.94e-06	5.0488
28	FAD	0.28948	-1.7885	1.01e-05	4.9972
29	D-gamma-Glutamyl-D-glutamic acid	2.6965	1.4311	1.11e-05	4.9558
30	Uroporphyrinogen I	0.36655	-1.4479	1.15e-05	4.941
31	TG(18:1(11Z)/22:1(13Z)/22:1(13Z))	0.29209	-1.7755	1.2e-05	4.9218
32	L-Homoserine	0.26396	-1.9216	1.29e-05	4.8879
33	homocystine	2.5373	1.3433	1.3e-05	4.8875
34	Cytidine triphosphate	0.35667	-1.4873	1.4e-05	4.8537
35	Inosine monophosphate	0.32577	-1.6181	1.61e-05	4.7931
36	7-hydroxyoct-3-enedioyl-CoA	2.6998	1.4329	1.62e-05	4.7897
37	TDP	0.29314	-1.7704	1.64e-05	4.784
38	GDP-glucose	0.24385	-2.036	1.65e-05	4.7815
39	Malonyl-CoA semialdehyde	0.37273	-1.4238	1.69e-05	4.772
40	TG(24:0/18:1/20:1)	0.38991	-1.3588	1.87e-05	4.7282
41	Ethyl Arachidonate	0.34523	-1.5344	1.87e-05	4.7277
42	L-arginino-succinate	0.29356	-1.7683	1.92e-05	4.7163
43	Uroporphyrin III	0.27839	-1.8448	2.01e-05	4.6976
44	CL(i-16:0/a-17:0/i-17:0/20:0)	0.26595	-1.9108	2.06e-05	4.6857
45	Docosane	2.3974	1.2615	2.09e-05	4.6791
46	CL(14:0/14:0/18:4(6Z,9Z,12Z,15Z)/18:2(9Z,12Z))	0.25414	-1.9763	2.12e-05	4.6745
47	PC(20:0/TXB2)	0.30763	-1.7007	2.27e-05	4.6435
48	Acetoacetyl-CoA	0.29308	-1.7707	2.43e-05	4.6139
49	UDP-N-acetyl-alpha-D-galactosamine	2.0986	1.0694	2.51e-05	4.6
50	m7G(5')pppm6Am	2.4326	1.2825	2.53e-05	4.5962
51	TG(14:0/20:3(5Z,8Z,11Z)/16:1(9Z))	0.22052	-2.181	2.87e-05	4.5415
52	Adenosine tetraphosphate	5.9936	2.5834	2.9e-05	4.5375
53	Propionyl-CoA	2.4445	1.2895	2.96e-05	4.5294
54	PGA2	2.207	1.1421	3.01e-05	4.5214
55	PE(20:0/20:3(8Z,11Z,14Z)-2OH(5,6))	0.34915	-1.5181	3.08e-05	4.5111
56	N-Myristoyl Serine	0.24027	-2.0573	3.11e-05	4.5067
57	Am	0.31857	-1.6503	3.16e-05	4.4998
58	thiamine diphosphate	0.3246	-1.6233	3.44e-05	4.4639
59	Sedoheptulose 1,7-bisphosphate	0.31084	-1.6858	3.66e-05	4.436
60	3-Butenyl-CoA	2.3708	1.2454	3.88e-05	4.4108
61	Malic acid	0.2743	-1.8662	4.25e-05	4.372
62	Eicosane	2.2533	1.172	4.9e-05	4.3096
63	NADP+	2.8336	1.5026	5.34e-05	4.2723
64	(3S)-3-Hydroxylinoleoyl-CoA	3.6722	1.8767	5.57e-05	4.2539
65	porphyrin	0.29915	-1.7411	6.18e-05	4.2089
66	Heptadecanoyl CoA	2.0715	1.0507	6.94e-05	4.1589
67	cyclic GMP	0.31377	-1.6722	7.19e-05	4.1435
68	LTE4	2.0551	1.0392	7.67e-05	4.1151
69	PIP3(16:0/18:1(11Z))	0.2831	-1.8206	7.76e-05	4.11
70	PIP3(16:0/16:0)	0.45021	-1.1513	7.79e-05	4.1086
71	CDP-DG(22:3(10Z,13Z,16Z)/22:6(5Z,8E,10Z,13Z,15E,19Z)-2OH(7S, 17S))	2.0967	1.0681	7.95e-05	4.0998
72	TG(22:6(4Z,7Z,10Z,13Z,16Z,19Z)/24:0/22:6(4Z,7Z,10Z,13Z,16Z,19Z))	2.0206	1.0148	8.22e-05	4.0849
73	Nonanoyl-CoA	2.3874	1.2554	0.00010125	3.9946
74	6-Methylthioguanosine monophosphate	2.1393	1.0971	0.00010862	3.9641
75	CL(i-13:0/i-18:0/i-14:0/i-12:0)	2.1436	1.1	0.00011438	3.9417
76	TG(20:5/16:1/22:5)	2.4948	1.3189	0.00013223	3.8787
77	CL(18:0/20:4(5Z,8Z,11Z,14Z)/18:0/20:4(5Z,8Z,11Z,14Z))	2.0339	1.0242	0.00013662	3.8645
78	Malonyl-CoA	0.44391	-1.1717	0.00014065	3.8518
79	Fructose 1,6-bisphosphate	0.38779	-1.3667	0.00014167	3.8487
80	Palmityl-CoA	2.075	1.0531	0.00016105	3.793
81	Heparan sulfate	2.0986	1.0695	0.00017293	3.7621
82	L-Histidine	0.47992	-1.0591	0.00017556	3.7556
83	Molybdopterin-AMP	2.0272	1.0195	0.00017929	3.7465
84	TG(20:5(5Z,8Z,11Z,14Z,17Z)/18:3(9Z,12Z,15Z)/20:5(5Z,8Z,11Z,14Z,17Z))	0.27516	-1.8617	0.0001842	3.7347
85	Biotinyl-5'-AMP	0.33749	-1.5671	0.00020102	3.6968
86	isobutanoyl-CoA	2.0792	1.056	0.00020512	3.688
87	Methylmalonyl-CoA	0.40124	-1.3175	0.00020664	3.6848
88	Dec-5-enedioyl-CoA	0.41381	-1.273	0.00020883	3.6802
89	ATP	0.37031	-1.4332	0.00025631	3.5912
90	Uridine diphosphate	0.38935	-1.3609	0.000258	3.5884
91	Thymidine 3',5'-cyclic monophosphate	2.444	1.2893	0.00026991	3.5688
92	Cyclin D1	0.20218	-2.3063	0.00030586	3.5145
93	nona-2,5-dienoyl-CoA	2.0661	1.0469	0.00031327	3.5041
94	FADH	2.1984	1.1364	0.00034161	3.4665
95	3-hydroxypropanoyl-CoA	0.45532	-1.135	0.00035623	3.4483
96	TG(14:0/15:0/20:1(11Z))	2.0582	1.0414	0.00041671	3.3802
97	Guanosine 3',5'-bisphosphate	0.34058	-1.5539	0.00045738	3.3397
98	trans-2-Hexenoyl-CoA	3.8555	1.9469	0.00052528	3.2796
99	Succinyl-CoA	2.1451	1.1011	0.00058445	3.2333
100	CDP-DG(18:1(12Z)-O(9S,10R)/a-25:0)	2.0809	1.0572	0.00064279	3.1919
101	Adenosine 3',5'-diphosphate	2.6147	1.3866	0.00077707	3.1095
102	Lauroyl-CoA	0.41827	-1.2575	0.00079644	3.0988
103	Oleoyl-CoA	26.618	4.7343	0.00080776	3.0927
104	Phosphoribosyl-ATP	0.42927	-1.22	0.00081123	3.0909
105	NADP	2.8191	1.4952	0.00082775	3.0821
106	L-glutamate	0.33692	-1.5695	0.00085655	3.0672
107	decanedioyl-CoA	0.30392	-1.7182	0.00091293	3.0396
108	CDP-glucose	2.0303	1.0217	0.0009265	3.0332
109	CE(22:4(7Z,10Z,13Z,16Z))	0.29896	-1.742	0.00095347	3.0207
110	TG(14:1(9Z)/18:1(9Z)/18:4(6Z,9Z,12Z,15Z))	0.3866	-1.3711	0.00097181	3.0124
111	3(S)-Hydroxy-4-methyl-pentanoyl-CoA	0.48083	-1.0564	0.0010383	2.9837
112	Adenylosuccinic acid	0.48214	-1.0525	0.0010435	2.9815
113	Uridine 2',3'-cyclic phosphate	2.1091	1.0767	0.0012704	2.8961
114	Deca-2,6-dienedioyl-CoA	0.4954	-1.0133	0.0013194	2.8796
115	TG(16:0/18:0/22:4(7Z,10Z,13Z,16Z))	0.42746	-1.2261	0.0015459	2.8108
116	Decanoyl-CoA	0.28172	-1.8277	0.001609	2.7935
117	Thiamine pyrophosphate	0.35096	-1.5106	0.0016472	2.7832
118	4-Hydroxyphenylacetyl-CoA	2.0428	1.0305	0.0016495	2.7826
119	Dec-4-enedioyl-CoA	9.0071	3.1711	0.0016662	2.7783
120	CL(8:0/8:0/10:0/21:0)	0.42308	-1.241	0.0017945	2.7461
121	hydroxyicosanoyl-CoA	17.251	4.1086	0.0023896	2.6217
122	L-Valine	0.48599	-1.041	0.0027517	2.5604
123	PS(PGF1alpha/24:0)	0.4503	-1.151	0.0027961	2.5534
124	Methyloctadecanoyl-CoA	10.462	3.387	0.0032895	2.4829
125	(S)-3-Hydroxytetradecanoyl-CoA	0.40441	-1.3061	0.0034089	2.4674
126	PS(24:0/18:1(9Z))	0.11641	-3.1027	0.0042256	2.3741
127	Eicosa-5,8,11,14,17-all-cis-pentaenoyl-CoA	0.45473	-1.1369	0.004228	2.3739
128	Alpha-Linolenoyl-CoA	0.42619	-1.2304	0.0049189	2.3081
129	TXB2	2.036	1.0257	0.0050568	2.2961
130	Formyl-CoA	4.004	2.0015	0.0052623	2.2788
131	L-tyrosine	0.43494	-1.2011	0.0053321	2.2731
132	3-oxobutanoyl-CoA	2.5551	1.3534	0.0059912	2.2225
133	Phosphoribosyl-GTP	0.33204	-1.5906	0.0065016	2.187
134	PS(18:3(9,11,15)-OH(13)/14:1(9Z))	0.49925	-1.0022	0.0065048	2.1868
135	5Z,8Z,11Z-eicosatrienoyl-CoA	2.589	1.3724	0.0065438	2.1842
136	PC(20:5(5Z,8Z,11Z,14Z,17Z)/22:1(13Z))	2.1374	1.0959	0.006578	2.1819
137	(2S)-2-hydroxyhexadecanoyl-CoA	5.1332	2.3599	0.0092092	2.0358
138	Uridine diphosphate glucose	0.45608	-1.1326	0.0093726	2.0281
139	dCTP	4.3456	2.1196	0.01165	1.9337
140	Lauro-2,6-dienoyl-CoA	2.4977	1.3206	0.014702	1.8326
141	TG(14:0/22:5(4Z,7Z,10Z,13Z,16Z)/24:0)	0.34807	-1.5225	0.015486	1.8101
142	Dodec-4-enedioyl-CoA	3.6229	1.8571	0.018629	1.7298
143	UMP	4.6942	2.2309	0.019352	1.7133
144	D-Fructose 2,6-bisphosphate	22.641	4.5009	0.019963	1.6998
145	3-oxo-Valproic acid CoA	0.49451	-1.0159	0.023563	1.6278
146	CDP-ethanolamine	2.4013	1.2638	0.028967	1.5381
147	THF	2.6212	1.3902	0.030409	1.517
148	Isodocosanoyl-CoA	3.3451	1.7421	0.030415	1.5169
149	Dodec-6-enedioyl-CoA	2.8936	1.5329	0.033763	1.4716
150	Uridine 5'-monophosphate	3.6823	1.8806	0.037926	1.4211
151	trans-2-Enoyl-CoA	2.3101	1.208	0.041192	1.3852
152	PS(22:0/24:1(15Z))	3.7645	1.9124	0.041648	1.3804
153	Cytidine 2',3'-cyclic phosphate	0.025068	-5.318	0.046609	1.3315

## Sheet: Supplementary Table S6
Supplementary Table S6. The univariate biomarker analysis of metabolome data in spermatozoa from young adult group (21–30 years; n=6) and advanced age group (41–51 years; n=5). The table shows the list of all 380 metabolites with corresponding values of area under curve (AUC). A total of 197 metabolites with AUC of > 0.9 were considered potential biomarker metabolites. P value = probability; FC =…
S.No.	Metabolites	AUC	P value	FC	Clusters
1	Pentadecanoyl-CoA	1	3.84e-07	2.8509	5
2	Triacylglycerol (TG) (21:0/a-25:0/a-25:0)	1	7.9155e-06	3.1604	5
3	(3S)-3-Hydroxylinoleoyl-CoA	1	5.5729e-05	1.7732	5
4	Cardiolipin (CL) (22:6/20:4/22:6/22:6)	1	1.78e-07	2.227	5
5	Cytidine Diphosphate-Diacylglycerol (CDP-DG) (LTE4/20:4(8Z,11Z,14Z,17Z))	1	1.4214e-06	1.5145	5
6	Uracil	1	1.4854e-06	1.8663	5
7	Phosphatidylinositol phosphate (PIP) (TXB2/22:3(10Z,13Z,16Z))	1	8.26e-07	1.4625	5
8	(S)-Hydroxyoctanoyl-CoA	1	1.5487e-06	-2.5958	2
9	Phosphatidylinositol phosphate (PIP) (18:3(9Z,12Z,15Z)/PGE2)	1	4.96e-06	1.4663	5
10	Diacylglycerol (DG) (22:6/18:4)	1	3.14e-07	-2.6539	2
11	L-Homocysteine	1	6.96e-07	-3.0394	2
12	N-Myristoyl Serine	1	3.1137e-05	-2.1382	2
13	Nicotinamide Adenine Dinucleotide Phosphate (NADP+)	1	5.3417e-05	1.4011	5
14	Prostaglandin D1	1	5.25e-07	-2.6838	2
15	L-Cysteine	1	5.58e-10	-3.9262	2
16	D-gamma-Glutamyl-D-glutamic acid	1	1.1072e-05	1.3433	5
17	Triacylglycerol (TG) (22:1(13Z)/24:1(15Z)/24:1(15Z))	1	7.8341e-06	1.3619	5
18	Ganglioside GD3	1	0.0004275	0.78761	5
19	Phosphatidylcholine (PC) (20:0/TXB2)	1	2.2723e-05	-1.7804	2
20	Cardiolipin (CL) (i-16:0/a-17:0/i-17:0/20:0)	1	2.0621e-05	-1.9732	2
21	Triacylglycerol (TG) (14:0/20:3(5Z,8Z,11Z)/16:1(9Z))	1	2.874e-05	-2.2672	2
22	Ethyl Arachidonate	1	1.8718e-05	-1.6171	2
23	Cytidine 2',3'-cyclic phosphate	1	0.046609	-5.6521	3
24	Dodecenedioyl-CoA	1	1.67e-07	-4.0716	2
25	Flavin Adenine Dinucleotide (FAD)	1	1.0064e-05	-1.8738	2
26	Propionyl-CoA	1	2.955e-05	1.1912	5
27	Acetoacetyl-CoA	1	2.4327e-05	-1.8356	2
28	Cardiolipin (CL) (14:0/14:0/18:4(6Z,9Z,12Z,15Z)/18:2(9Z,12Z))	1	2.1159e-05	-2.0703	2
29	Diacylglycerol (DG) (22:0/22:5(4Z,7Z,10Z,13Z,16Z)/0:0)	1	9.42e-07	-2.4774	2
30	Malic acid	1	4.2461e-05	-1.9518	2
31	Phosphatidylethanolamine (PE) (20:0/20:3(8Z,11Z,14Z)-2OH(5,6))	1	3.0825e-05	-1.6209	2
32	Am	1	3.1639e-05	-1.7297	2
33	Sedoheptulose 1,7-bisphosphate	1	3.664e-05	-1.7624	2
34	Cyclic Guanosine monophosphate (GMP)	1	7.186e-05	-1.7418	2
35	(2E)-Hexacosenoyl-CoA	1	8.9368e-06	1.1852	5
36	Inosine monophosphate	1	1.6101e-05	-1.6969	2
37	Acetyl CoA	1	6.5658e-06	-2.6781	2
38	Uroporphyrinogen I	1	1.1455e-05	-1.5697	2
39	Glutathione	1	3.6928e-06	-1.5507	2
40	Palmitoleyl-CoA	1	1.7426e-06	-1.4846	2
41	Adenosine Diphosphate (ADP)-alpha-D-glucose	1	3.6564e-06	-2.4057	2
42	Triacylglycerol (TG) (14:1(9Z)/18:1(9Z)/18:4(6Z,9Z,12Z,15Z))	1	0.00097181	-1.4087	2
43	Thiamine diphosphate	1	3.4365e-05	-1.7011	2
44	Diacylglycerol (DG) (16:0/17:0/0:0)	1	1.3286e-06	-2.3671	2
45	Cytidine triphosphate	1	1.4005e-05	-1.5788	2
46	Cardiolipin (CL) (14:0/18:0/18:2(9Z,12Z)/20:2(11Z,14Z))	1	7.2246e-06	-1.9552	2
47	Uroporphyrin III	1	2.0062e-05	-1.9348	2
48	Uridine diphosphate	1	0.000258	-1.4325	2
49	L-arginino-succinate	1	1.9219e-05	-1.8376	2
50	Cyclin D1	1	0.00030586	-2.2859	2
51	porphyrin	1	6.1809e-05	-1.8297	2
52	Succinyl-CoA	1	0.00058445	1.0207	5
53	Thymidine diphosphate (TDP)	1	1.6446e-05	-1.844	2
54	Methylmalonyl-CoA	1	0.00020664	-1.4376	2
55	trans-2-Hexenoyl-CoA	1	0.00052528	1.7941	5
56	Eicosene	1	4.3948e-06	-1.8334	2
57	Triacylglycerol (TG) (20:5/16:1/22:5)	1	0.00013223	1.2269	5
58	Nicotinamide Adenine Dinucleotide Phosphate (NADP)	1	0.00082775	1.3274	1
59	Docosane	1	2.0937e-05	1.171	5
60	Phosphatidylserine (PS) (16:0/15:0)	1	4.3161e-06	-1.5827	2
61	Triacylglycerol (TG) (24:0/18:1/20:1)	1	1.8697e-05	-1.4712	2
62	L-Homoserine	1	1.2944e-05	-2.0335	2
63	Oleoyl-CoA	1	0.00080776	4.4542	5
64	Guanosine diphosphate (GDP)-glucose	1	1.6538e-05	-2.1323	2
65	Eicosane	1	4.9027e-05	1.0837	5
66	Triacylglycerol (TG) (18:1(11Z)/22:1(13Z)/22:1(13Z))	1	1.1974e-05	-1.8493	2
67	isobutanoyl-CoA	1	0.00020512	0.95959	5
68	Thiamine pyrophosphate	1	0.0016472	-1.5128	2
69	Phosphatidylinositol phosphate (PIP) 3(16:0/18:1(11Z))	1	7.7618e-05	-1.8953	2
70	Phosphatidylinositol phosphate (PIP) 3(16:0/16:0)	1	7.7868e-05	-1.2455	2
71	Lauro-2,6-dienoyl-CoA	1	0.014702	1.1219	1
72	Thromboxane B2 (TXB2)	1	0.0050568	0.82319	1
73	(3R)-3-hydroxyoctanoyl-CoA	1	4.3255e-06	-1.9805	2
74	Reduced Flavin Adenine Dinucleotide (FADH)	1	0.00034161	1.0515	5
75	Decanedioyl-CoA	1	0.00091293	-1.7233	2
76	Triacylglycerol (TG) (20:5(5Z,8Z,11Z,14Z,17Z)/18:3(9Z,12Z,15Z)/20:5(5Z,8Z,11Z,14Z,17Z))	1	0.0001842	-1.9289	2
77	Prostaglandin A2 (PGA2)	1	3.0101e-05	1.0433	5
78	Guanosine 3',5'-bisphosphate	1	0.00045738	-1.5952	2
79	Uridine Diphosphate (UDP)-N-acetyl-alpha-D-galactosamine	1	2.5118e-05	0.95343	5
80	Biotinyl-5'- Adenosine monophosphate (AMP)	1	0.00020102	-1.6333	2
81	3-Hydroxy-3-methylglutaryl coenzyme A (HMG-CoA)	1	7.4763e-06	1.3956	5
82	Adenosine Triphosphate (ATP)	1	0.00025631	-1.5221	2
83	Fructose 1,6-bisphosphate	1	0.00014167	-1.4695	2
84	Uridine 2',3'-cyclic phosphate	1	0.0012704	0.88625	1
85	L-Histidine	1	0.00017556	-1.1586	2
86	Heptadecanoyl CoA	1	6.9362e-05	0.95166	5
87	Triacylglycerol (TG) (16:0/18:0/22:4(7Z,10Z,13Z,16Z))	1	0.0015459	-1.404	2
88	Leukotriene E4 (LTE4)	1	7.6723e-05	0.94352	5
89	Malonyl-CoA semialdehyde	1	1.6903e-05	-1.5169	2
90	Lauroyl-CoA	1	0.00079644	-1.3293	2
91	Adenylosuccinic acid	1	0.0010435	-1.1329	2
92	Phosphoribosyl-ATP	1	0.00081123	-1.3616	2
93	Dec-5-enedioyl-CoA	1	0.00020883	-1.3467	2
94	Malonyl-CoA	1	0.00014065	-1.2468	2
95	3(S)-Hydroxy-4-methyl-pentanoyl-CoA	1	0.0010383	-1.1408	2
96	Deoxycytidine Triphosphate (dCTP)	1	0.01165	1.9317	1
97	L-glutamate	1	0.00085655	-1.5854	2
98	Cytidine Diphosphate-Diacylglycerol (CDP-DG) (PGF1alpha/a-25:0)	1	0.00068709	-1.0071	2
99	Adenosine tetraphosphate	1	2.9006e-05	2.4452	5
100	Palmityl-CoA	1	0.00016105	0.96145	5
101	3-hydroxypropanoyl-CoA	1	0.00035623	-1.2339	2
102	Cardiolipin (CL) (10:0/12:0/22:0/24:0)	1	6.3869e-06	0.97373	5
103	7-hydroxyoct-3-enedioyl-CoA	1	1.6227e-05	1.2967	5
104	homocystine	1	1.2955e-05	1.2179	5
105	m7G(5')pppm6Am	1	2.5342e-05	1.1478	5
106	3-Butenyl-CoA	1	3.8837e-05	1.1149	5
107	Cardiolipin (CL) (i-13:0/i-18:0/i-14:0/i-12:0)	1	0.00011438	0.97584	5
108	6-Methylthioguanosine monophosphate	1	0.00010862	0.96616	5
109	Nonanoyl-CoA	1	0.00010125	1.1172	5
110	Selenohomocystine	1	0.00011358	0.83426	5
111	2'-Deoxycytidine 5'-diphosphate (dCDP)	1	0.00040167	0.83627	5
112	Cardiolipin (CL) (18:0/20:4(5Z,8Z,11Z,14Z)/18:0/20:4(5Z,8Z,11Z,14Z))	1	0.00013662	0.89111	5
113	Heparan sulfate	1	0.00017293	0.93991	5
114	Adenosine 3',5'-diphosphate	1	0.00077707	1.2463	5
115	Triacylglycerol (TG) (22:6(4Z,7Z,10Z,13Z,16Z,19Z)/24:0/22:6(4Z,7Z,10Z,13Z,16Z,19Z))	1	8.2248e-05	0.88618	5
116	Cytidine Diphosphate-Diacylglycerol (CDP-DG) (22:3(10Z,13Z,16Z)/22:6(5Z,8E,10Z,13Z,15E,19Z)-2OH(7S, 17S))	1	7.9472e-05	0.93543	5
117	N-Glycoloylganglioside	1	0.00044655	0.83491	5
118	Undec-5-enedioyl-CoA	1	0.00086251	0.79947	5
119	Cardiolipin (CL) (20:5(5Z,8Z,11Z,14Z,17Z)/20:5(5Z,8Z,11Z,14Z,17Z)/14:0/16:0)	1	0.0006534	0.804	5
120	Thymidine 3',5'-cyclic monophosphate	1	0.00026991	1.1568	5
121	Molybdopterin-Adenosine Monophosphate (AMP)	1	0.00017929	0.90101	5
122	nona-2,5-dienoyl-CoA	1	0.00031327	0.92053	5
123	Arabinose	1	0.00074329	0.82272	5
124	Triacylglycerol (TG) (14:0/15:0/20:1(11Z))	1	0.00041671	0.9219	5
125	Cytidine Diphosphate-Diacylglycerol (CDP-DG) (18:1(12Z)-O(9S,10R)/a-25:0)	1	0.00064279	0.91576	5
126	Cardiolipin (CL) (20:1(9Z)/14:0/16:1(9Z)/16:1(9Z))	1	0.00096674	0.78759	5
127	(5R)-5-hydroxyhexanoyl-CoA	1	0.00033299	0.87227	5
128	Phosphatidylserine (PS) (20:4(8Z,11Z,14Z,17Z)-2OH(5S,6R)/24:0)	1	0.0048812	0.86032	5
129	Cytidine Diphosphate (CDP)-glucose	1	0.0009265	0.89438	5
130	Cardiolipin (CL) (14:0/18:0/20:2(11Z,14Z)/20:2(11Z,14Z))	1	0.0014731	0.58224	5
131	Cardiolipin (CL) (22:6(4Z,7Z,10Z,13Z,16Z,19Z)/20:4(5Z,8Z,11Z,14Z)/18:3(9Z,12Z,15Z)/18:2(9Z,12Z))	1	0.00090296	0.66474	5
132	Cardiolipin (CL) (14:0/16:1(9Z)/22:5(7Z,10Z,13Z,16Z,19Z)/14:0)	1	0.0010118	0.68252	5
133	Cardiolipin (CL) (14:0/18:0/18:0/22:5(7Z,10Z,13Z,16Z,19Z))	1	0.00073142	0.68387	5
134	Phosphatidylethanolamine (PE) (20:3(5Z,8Z,11Z)/15:0)	1	0.0022623	0.75215	5
135	4-Hydroxyphenylacetyl-CoA	1	0.0016495	0.93865	5
136	Cardiolipin (CL) (18:1(11Z)/20:4(5Z,8Z,11Z,14Z)/20:4(5Z,8Z,11Z,14Z)/20:4(5Z,8Z,11Z,14Z))	1	0.0012012	0.69966	5
137	Cardiolipin (CL) (i-12:0/i-12:0/i-13:0/i-14:0)	1	0.0023346	0.68956	5
138	Dec-4-enedioyl-CoA	0.96667	0.0016662	2.8736	1
139	L-tyrosine	0.96667	0.0053321	-1.4412	3
140	(2S)-2-hydroxyhexadecanoyl-CoA	0.96667	0.0092092	2.1134	1
141	3-oxobutanoyl-CoA	0.96667	0.0059912	1.1528	1
142	Hydroxyicosanoyl-CoA	0.96667	0.0023896	3.8535	1
143	Cholesterol Ester (CE) (22:4(7Z,10Z,13Z,16Z))	0.96667	0.00095347	-1.7208	2
144	Decanoyl-CoA	0.96667	0.001609	-1.8208	2
145	Phosphatidylserine (PS) (PGF1alpha/24:0)	0.96667	0.0027961	-1.2037	2
146	Dodec-4-enedioyl-CoA	0.96667	0.018629	1.6312	1
147	7-Methyl-3-oxo-6-octenoyl-CoA	0.96667	0.00121	-1.0581	2
148	propanoyl-CoA	0.96667	0.00080179	-1.0552	2
149	(S)-3-Hydroxytetradecanoyl-CoA	0.96667	0.0034089	-1.3853	2
150	Succinate	0.96667	0.0037682	-0.96037	4
151	L-Valine	0.96667	0.0027517	-1.0757	2
152	Deca-2,6-dienedioyl-CoA	0.96667	0.0013194	-1.0771	2
153	Hexenoyl-CoA	0.96667	0.0012526	-1.0554	2
154	Gamma-linolenoyl-CoA	0.96667	0.0014761	-0.94617	2
155	Butyryl-CoA	0.96667	0.0034315	-0.91809	2
156	D-Ribulose 1,5-bisphosphate	0.96667	0.0041897	-0.865	4
157	2-Butenyl-CoA	0.96667	0.0020502	-0.8989	2
158	Cardiolipin (CL) (8:0/8:0/10:0/21:0)	0.96667	0.0017945	-1.3115	2
159	Eicosa-5,8,11,14,17-all-cis-pentaenoyl-CoA	0.96667	0.004228	-1.1954	2
160	trans,cis-Hexadeca-2,9-dienoyl-CoA	0.96667	0.0041144	-0.87048	2
161	Creatinine	0.96667	0.003387	-0.95473	2
162	Malyl-CoA	0.96667	0.0031208	-0.84525	2
163	N-Palmitoyl Aspartic acid	0.96667	0.004935	-0.80515	2
164	Formyl-CoA	0.96667	0.0052623	1.7963	1
165	Triacylglycerol (TG) (22:1(13Z)/22:6(4Z,7Z,10Z,13Z,16Z,19Z)/22:5(4Z,7Z,10Z,13Z,16Z))	0.96667	0.0079432	0.53675	1
166	Cardiolipin (CL) (18:1(9Z)/14:0/16:1(9Z)/16:1(9Z))	0.96667	0.0033546	-0.81001	2
167	Cardiolipin (CL) (14:0/16:1(9Z)/14:0/20:4(5Z,8Z,11Z,14Z))	0.96667	0.0071243	-0.77784	2
168	Phosphatidylinositol phosphate (PIP) (20:4(5Z,8Z,11Z,14Z)-OH(16R)/20:3(8Z,11Z,14Z))	0.96667	0.0045251	-0.6247	2
169	Guanosine diphosphate (GDP)-4-Dehydro-6-deoxy-D-mannose	0.96667	0.0052788	0.83148	5
170	Cardiolipin (CL) (18:1(9Z)/20:4(5Z,8Z,11Z,14Z)/20:4(5Z,8Z,11Z,14Z)/16:1(9Z))	0.96667	0.013699	0.45195	1
171	Diacylglycerol (DG) (18:3(10,12,15)-OH(9)/0:0/i-12:0)	0.96667	0.0051625	-1.0468	2
172	3-Aminobutyryl-CoA	0.96667	0.0029016	0.80217	5
173	Cardiolipin (CL) (22:5(7Z,10Z,13Z,16Z,19Z)/16:1(9Z)/22:5(7Z,10Z,13Z,16Z,19Z)/18:1(11Z))	0.96667	0.0017915	0.58946	5
174	Phosphatidylserine (PS) (18:3(9,11,15)-OH(13)/14:1(9Z))	0.93333	0.0065048	-1.1981	3
175	Phosphatidylserine (PS) (24:0/18:1(9Z))	0.93333	0.0042256	-2.9415	4
176	Phosphoribosyl-Guanosine triphosphate (GTP)	0.93333	0.0065016	-1.6162	4
177	5Z,8Z,11Z-eicosatrienoyl-CoA	0.93333	0.0065438	1.1451	1
178	Uridine diphosphate glucose	0.93333	0.0093726	-1.1473	2
179	Phosphatidylcholine (PC) (20:5(5Z,8Z,11Z,14Z,17Z)/22:1(13Z))	0.93333	0.006578	0.89777	1
180	Dodec-6-enedioyl-CoA	0.93333	0.033763	1.2935	1
181	Phosphatidylserine (PS) (22:0/24:1(15Z))	0.93333	0.041648	1.6503	1
182	Cardiolipin (CL) (12:0/a-13:0/14:0/18:2(9Z,11Z))	0.93333	0.0041361	-0.94554	4
183	11-Hydroperoxyoctadecadienoic acid (11-HpODE)	0.93333	0.0063078	-0.96181	2
184	Adenosine Diphosphate (ADP) ribose 1'',2''-cyclic phosphate	0.93333	0.0094068	-0.69518	2
185	Cardiolipin (CL) (14:0/18:0/20:2(11Z,14Z)/18:0)	0.93333	0.0071907	-0.77878	2
186	Cardiolipin (CL) (11:0/11:0/11:0/11:0)	0.93333	0.01832	-0.68903	4
187	Cytidine Diphosphate (CDP)-ethanolamine	0.93333	0.028967	1.0769	1
188	L-3-Aminobutyryl-CoA	0.93333	0.022374	0.35989	1
189	N-Acetylgalactosamine 4,6-disulfate	0.93333	0.0051678	0.62724	5
190	Arachidonic acid	0.93333	0.013383	0.5757	5
191	Phosphatidylserine (PS) (20:1(11Z)/18:1(11Z))	0.9	0.01358	0.6584	1
192	Cardiolipin (CL) (11:0/16:0/18:2(9Z,11Z)/18:2(9Z,11Z))	0.9	0.0062173	-0.86182	4
193	Cardiolipin (CL) (18:1(9Z)/18:1(11Z)/20:4(5Z,8Z,11Z,14Z)/18:1(9Z))	0.9	0.016344	0.60715	1
194	Triacylglycerol (TG) (14:0/22:5(4Z,7Z,10Z,13Z,16Z)/24:0)	0.9	0.015486	-1.4447	2
195	Cytidine Diphosphate-Diacylglycerol (CDP-DG) (6 keto-PGF1alpha/16:0)	0.9	0.016864	-0.82261	4
196	THF	0.9	0.030409	1.1544	1
197	Uridine 5'-monophosphate	0.9	0.037926	1.6109	1
198	UMP	0.86667	0.019352	1.9509	1
199	Phosphatidylinositol (PI) (22:4(10Z,13Z,16Z,19Z)/22:5(4Z,7Z,10Z,13Z,19Z)-O(16,17))	0.86667	0.027114	0.7116	1
200	D-Fructose 2,6-bisphosphate	0.86667	0.019963	4.3944	5
201	Alpha-Linolenoyl-CoA	0.86667	0.0049189	-1.2177	2
202	trans-2-Enoyl-CoA	0.86667	0.041192	0.96011	1
203	Phosphatidyl (3,5) inositol biphosphate	0.86667	0.024851	0.66501	1
204	Reduced Nicotinamide Adenine Dinucleotide (NADH)	0.86667	0.040041	-1.1006	2
205	Cardiolipin (CL) (20:4(5Z,8Z,11Z,14Z)/20:2(11Z,14Z)/18:2(9Z,12Z)/18:2(9Z,12Z))	0.86667	0.042344	-0.65348	2
206	Cardiolipin (CL) (22:5(5Z,8Z,11Z,14Z,17Z)/20:5(5Z,8Z,11Z,14Z,17Z)/14:0/16:0)	0.86667	0.03336	-0.65315	2
207	Guanosine diphosphate adenosine	0.86667	0.013811	-0.7856	2
208	N-Methyl-4-aminobutyric acid	0.86667	0.057856	-1.0958	4
209	3-oxo-Valproic acid CoA	0.86667	0.023563	-1.1485	2
210	Isodocosanoyl-CoA	0.86667	0.030415	1.4984	1
211	Cardiolipin (CL) (20:4(5Z,8Z,11Z,14Z)/20:5(5Z,8Z,11Z,14Z,17Z)/18:0/18:0)	0.86667	0.036081	-0.65583	2
212	(9E)-Tridec-9-enoyl-CoA	0.86667	0.021439	-0.55028	2
213	(3S)-3-hydroxydecanoyl-CoA	0.86667	0.034877	0.48167	1
214	N-Acetyl-L-phenylalanine	0.86667	0.028449	-0.68004	4
215	10Z)-Pentadec-10-enoyl-CoA	0.86667	0.1086	1.2651	1
216	deoxyadenosine diphosphate (dADP)	0.86667	0.095863	0.51638	1
217	Stearidonoyl CoA	0.86667	0.050243	0.89806	1
218	Cyclic Guanosine Monophosphate-Adenosine Monophosphate (GMP-AMP)	0.86667	0.14963	0.8107	1
219	Crotonoyl-CoA	0.86667	0.17979	0.24224	1
220	6-(Methylsulfonyl)hexyl glucosinolate	0.86667	0.082934	0.49034	1
221	Thymidine 5'-triphosphate	0.83333	0.059584	1.1565	1
222	Cardiolipin (CL) (20:4(5Z,8Z,11Z,14Z)/16:1(8Z)/20:4(5Z,8Z,11Z,14Z)/16:1(8Z))	0.83333	0.0092659	-0.84378	4
223	2-methylbutanoyl-CoA	0.83333	0.060021	-1.0555	2
224	Uridine Diphosphate (UDP)-D-mannose	0.83333	0.08037	1.3481	1
225	Phosphoribosyl formamidocarboxamide	0.83333	0.032223	-1.0366	2
226	L-Aspartyl-4-phosphate	0.83333	0.13258	1.2842	1
227	Triacylglycerol (TG) (16:1(9Z)/24:1(15Z)/20:3(5Z,8Z,11Z))	0.83333	0.088885	1.0213	1
228	6-(2-hydroxyethoxy)-6-oxohexanoyl-CoA	0.83333	0.040484	0.50746	1
229	Ganglioside GM2	0.83333	0.028969	-0.70692	4
230	selenodiglutathione	0.83333	0.02844	-0.65222	4
231	trans,cis-Lauro-2,6-dienoyl-CoA	0.83333	0.11057	2.0929	1
232	trans,cis,cis-2,11,14-Eicosatrienoyl-CoA	0.83333	0.10109	0.75323	1
233	Cardiolipin (CL) (i-12:0/a-13:0/i-13:0/18:0)	0.83333	0.029885	-0.57307	4
234	Cytidine Diphosphate (CDP)-N-methylethanolamine	0.83333	0.044422	0.70601	1
235	Nonadecanoyl-CoA	0.83333	0.14687	1.1784	1
236	Cardiolipin (CL) (18:0/18:1(11Z)/18:1(11Z)/22:6(4Z,7Z,10Z,13Z,16Z,19Z))	0.83333	0.022202	-0.57837	2
237	trans-3-Hexenoyl-CoA	0.83333	0.02303	-0.63665	4
238	Uridine Diphosphate (UDP)-beta-L-arabinofuranose	0.83333	0.12919	0.96547	1
239	Uroporphyrin IV	0.83333	0.16637	1.1764	1
240	10-Formyldihydrofolate	0.83333	0.069208	0.94399	1
241	6'-O-Galloylsucrose	0.83333	0.1295	0.56461	1
242	2-Methylacetoacetyl-CoA	0.83333	0.14757	0.4733	1
243	(3S)-3-Hydroxy-cis-8-tetradecenoyl-CoA	0.83333	0.22223	1.4121	1
244	Docosa-4,7,10,13,16-pentaenoyl CoA	0.83333	0.13384	0.79222	1
245	N,N'-Bis(gamma-glutamyl)cystine	0.83333	0.10243	0.76573	1
246	Cytidine Diphosphate-Diacylglycerol (CDP-DG) (a-17:0/PGJ2)	0.83333	0.1022	0.76682	1
247	Cardiolipin (CL) (14:0/18:0/18:4(6Z,9Z,12Z,15Z)/20:4(5Z,8Z,11Z,14Z))	0.83333	0.13478	0.45936	1
248	Methyloctadecanoyl-CoA	0.8	0.0032895	3.1755	1
249	Adenosine Diphosphate (ADP)-Ribosyl-L-arginine	0.8	0.16156	-1.1184	3
250	Cardiolipin (CL) (10:0/10:0/18:2(9Z,11Z)/18:2(9Z,11Z))	0.8	0.066992	0.58112	1
251	Uridine Diphosphate (UDP)-N-acetyl-alpha-D-glucosamine	0.8	0.10206	0.5648	1
252	all-cis-10,13,16,19-Docosatetraenoyl-CoA	0.8	0.08489	1.2947	1
253	Guanosine Diphosphate (GDP)-4-Dehydro-6-deoxy-D-fructose	0.8	0.27456	-1.071	3
254	Reduced Nicotinamide Adenine Dinucleotide Phosphate (NADPH)	0.8	0.059558	-0.59429	4
255	Cardiolipin (CL) (12:0/18:0/18:1(11Z)/18:1(11Z))	0.8	0.1738	0.41448	1
256	Guanosine 2'-monophosphate	0.8	0.090005	-0.52069	2
257	Adenosine Diphosphate (ADP)	0.8	0.1548	1.1172	1
258	Phosphatidylinositol phosphate (PIP) (22:5(4Z,7Z,10Z,13Z,19Z)-O(16,17)/22:3(10Z,13Z,16Z))	0.8	0.071685	-0.57341	4
259	Cystinylglycine	0.8	0.17135	0.89694	1
260	Cholesterol	0.8	0.1237	0.52331	1
261	Triacylglycerol (TG) (14:0/22:2(13Z,16Z)/O-18:0)	0.8	0.087397	0.66788	1
262	Butanol	0.8	0.079448	-0.42829	2
263	Ganglioside GT1c	0.8	0.082373	0.23821	1
264	2-Diethylaminoethanol	0.8	0.13431	-0.45668	2
265	3-Methyloctanoyl-CoA	0.8	0.22992	1.4146	1
266	(S)-ethylmalonyl-CoA	0.8	0.23116	1.1922	1
267	3-Oxo-4-methyl-pentanoyl-CoA	0.8	0.23495	0.48934	1
268	(3S)-3-hydroxyoctanoyl-CoA	0.8	0.3623	0.60328	1
269	beta-Fructofuranosidase	0.8	0.097075	0.24799	1
270	Cardiolipin (CL) (11:0/i-12:0/13:0/a-13:0)	0.8	0.10553	-0.38043	4
271	10-Hydroxydodec-5-enedioyl-CoA	0.8	0.26507	0.64059	1
272	Cardiolipin (CL) (22:5(4Z,7Z,10Z,13Z,16Z)/18:0/22:6(4Z,7Z,10Z,13Z,16Z,19Z)/18:0)	0.8	0.4238	0.96064	1
273	Cardiolipin (CL) (16:1(9Z)/22:6(4Z,7Z,10Z,13Z,16Z,19Z)/20:4(5Z,8Z,11Z,14Z)/22:6(4Z,7Z,10Z,13Z,16Z,19Z))	0.8	0.22735	0.65042	1
274	Tridec-9-enoyl-CoA	0.8	0.26056	0.34175	1
275	3-Hydroxydodec-5-enedioyl-CoA	0.8	0.26708	0.51449	1
276	Triacylglycerol (TG) (24:6(4Z,7Z,10Z,13Z,16Z,19Z)/24:0/22:6(4Z,7Z,10Z,13Z,16Z,19Z))	0.76667	0.14407	0.38932	1
277	Sucrose	0.76667	0.065235	0.49119	5
278	Cardiolipin (CL) (18:0/18:1(9Z)/14:0/18:0)	0.76667	0.17633	0.35869	1
279	Orotic acid	0.76667	0.2449	0.61756	1
280	Cardiolipin (CL) (a-13:0/14:0/15:0/i-15:0)	0.76667	0.20552	0.35911	1
281	SAICAR	0.76667	0.24867	0.46308	1
282	Undeca-4,9-dienoyl-CoA	0.76667	0.32443	0.99964	1
283	2,2-dimethylpentanedioyl-CoA	0.76667	0.16024	0.53639	1
284	Cardiolipin (CL) (16:0/i-16:0/18:2(9Z,11Z)/i-19:0)	0.76667	0.15371	0.27175	1
285	11Z,14Z-eicosadienoyl-CoA	0.76667	0.12447	0.55379	1
286	Triacylglycerol (TG) (15:0/18:1(9Z)/O-18:0)	0.76667	0.17617	0.45854	1
287	4-(methylsulfanyl)-2-oxobutanoyl-CoA	0.76667	0.4286	0.76614	1
288	nona-2,4,6-trienoyl-CoA	0.76667	0.3253	0.23508	1
289	2,4-Decadienoyl-CoA	0.76667	0.66759	0.63708	3
290	S-Adenosylmethionine	0.76667	0.26812	0.3841	1
291	G(20:0/O-18:0/18:1(11Z))	0.76667	0.056727	-0.66454	2
292	Inosine triphosphate	0.76667	0.06432	-0.65615	4
293	(4E)-2-Hydroxyundec-4-enoyl-CoA	0.76667	0.12499	-0.37813	4
294	Glutaryl-CoA	0.76667	0.1501	-0.48731	4
295	Maltohexaose	0.76667	0.35603	-0.21039	4
296	Phosphatidylcholine (PC) (15:0/18:3(6Z,9Z,12Z))	0.73333	0.22864	-0.77879	3
297	Adenosine thiamine triphosphate	0.73333	0.29836	-0.58861	3
298	PGE2 (Prostaglandin E2)	0.73333	0.14136	-0.91568	3
299	Cardiolipin (CL) (14:0/16:0/20:3(11Z,14Z,17Z)/20:2(11Z,14Z))	0.73333	0.11618	-0.50806	4
300	Uridine Diphosphate (UDP)-L-rhamnose	0.73333	0.23822	-0.29521	4
301	Cardiolipin (CL) (i-12:0/i-13:0/i-13:0/i-19:0)	0.73333	0.26457	-0.33699	4
302	Diacylglycerol (DG) (i-18:0/PGD1/0:0)	0.73333	0.26819	-0.2745	4
303	Cardiolipin (CL) (20:4(5Z,8Z,11Z,14Z)/22:5(4Z,7Z,10Z,13Z,16Z)/20:4(5Z,8Z,11Z,14Z)/22:6(4Z,7Z,10Z,13Z,16Z,19Z))	0.73333	0.084009	0.29596	1
304	2-Hydroxyundec-7-enoyl-CoA	0.73333	0.13943	0.67278	1
305	R-4'-phosphopantothenoyl-L-cysteine	0.73333	0.35916	0.2307	1
306	Uridine Diphosphate (UDP)	0.73333	0.34987	0.29392	1
307	Cytosine	0.73333	0.27768	0.093916	1
308	Guanosine 3'-monophosphate	0.73333	0.29017	0.31817	1
309	(2S,3R)-3-Hydroxy-2-methylbutanoyl-CoA	0.73333	0.24208	0.20965	1
310	(10Z,12E)-4-Hydroxytrtradeca-10,12-dienyl-CoA	0.73333	0.75095	0.59649	1
311	Phosphatidylglycerol Phosphate (PGP) (PGE1/i-24:0)	0.73333	0.12911	0.37586	1
312	Cardiolipin (CL) (18:1(9Z)/20:4(5Z,8Z,11Z,14Z)/20:4(5Z,8Z,11Z,14Z)/18:0)	0.73333	0.38986	0.23059	1
313	4-Hydroxytestosterone	0.73333	0.20489	0.11789	1
314	Triacylglycerol (TG) (24:1(15Z)/20:0/24:1(15Z))	0.7	0.18354	-0.44119	4
315	Cardiolipin (CL) (18:0/18:0/22:6(4Z,7Z,10Z,13Z,16Z,19Z)/18:1(11Z))	0.7	0.23929	0.12163	1
316	Uridine Diphosphate (UDP)-D-galacturonic acid	0.7	0.39053	-0.87318	3
317	Phosphatidylserine (PS) (20:4(5Z,8Z,11Z,14Z)/24:1(15Z))	0.7	0.37957	-0.26111	4
318	2-methylhexenoyl-CoA	0.7	0.67836	0.063284	1
319	Casein	0.7	0.21441	-0.36192	4
320	Cardiolipin (CL) (14:0/16:0/20:3(11Z,14Z,17Z)/14:0)	0.7	0.43409	0.2364	1
321	Cardiolipin (CL) (8:0/11:0/i-12:0/i-13:0)	0.7	0.18738	-0.3857	4
322	hept-3-enedioyl-CoA	0.7	0.37135	-0.24547	4
323	19-Hydroxydeoxycorticosterone	0.7	0.2881	-0.13014	4
324	Cytidine Diphosphate (CDP)-N-dimethylethanolamine	0.7	0.24864	0.30167	1
325	homocysteine	0.7	0.38553	0.27014	1
326	Triacylglycerol (TG) (16:0/24:1(15Z)/22:5(4Z,7Z,10Z,13Z,16Z))	0.7	0.36886	0.23688	1
327	Phosphatidylethanolamine (PE) (20:3(5Z,8Z,11Z)/18:4(6Z,9Z,12Z,15Z))	0.66667	0.47938	-0.3937	3
328	Cardiolipin (CL) (24:5(5Z,8Z,11Z,14Z,17Z)/20:5(5Z,8Z,11Z,14Z,17Z)/14:0/16:0)	0.66667	0.26072	-0.26723	4
329	Squalane	0.66667	0.29555	-0.27853	4
330	2-Methyloctacosane	0.66667	0.36562	-0.24205	4
331	Cardiolipin (CL) (14:0/16:1(9Z)/22:5(7Z,10Z,13Z,16Z,19Z)/20:5(5Z,8Z,11Z,14Z,17Z))	0.66667	0.34647	-0.20692	4
332	Cardiolipin (CL) (18:2(9Z,12Z)/20:5(5Z,8Z,11Z,14Z,17Z)/16:0/16:1(9Z))	0.66667	0.21311	-0.43014	4
333	Cardiolipin (CL) (18:1(11Z)/18:1(9Z)/22:5(7Z,10Z,13Z,16Z,19Z)/18:1(9Z))	0.66667	0.32178	-0.21842	4
334	Cardiolipin (CL) (22:5(7Z,10Z,13Z,16Z,19Z)/22:6(4Z,7Z,10Z,13Z,16Z,19Z)/22:6(4Z,7Z,10Z,13Z,16Z,19Z)/20:4(5Z,8Z,11Z,14Z))	0.66667	0.33173	-0.22682	4
335	Butanoyl-CoA	0.66667	0.33949	-0.22294	4
336	Glucose-uridine-C1,5'-diphosphate	0.66667	0.25848	-0.30496	4
337	Cardiolipin (CL) (a-13:0/a-13:0/15:0/i-15:0)	0.66667	0.3247	-0.22988	4
338	Docosanol	0.66667	0.13221	-0.62116	4
339	Cytidine Diphosphate-Diacylglycerol (CDP-DG) (a-25:0/5-iso PGF2VI)	0.66667	0.27774	-0.26672	4
340	Nonacosane	0.66667	0.4543	-0.096598	4
341	Iduronate 2-sulfate	0.66667	0.42355	-0.44326	4
342	Cytidine Diphosphate-Diacylglycerol (CDP-DG) (PGF1alpha/22:6(4Z,7Z,10Z,13Z,16Z,19Z))	0.66667	0.67898	-0.54435	3
343	4-amino-3-hydroxybutanoyl-CoA	0.66667	0.75561	-0.44617	3
344	Glucose-uridine-diphosphate	0.66667	0.41427	0.0029479	1
345	Prostaglandin J2 (PGJ2)	0.66667	0.31838	0.027792	1
346	Cardiolipin (CL) (i-13:0/i-17:0/i-13:0/i-13:0)	0.66667	0.30895	0.032662	1
347	Cardiolipin (CL) (20:5(5Z,8Z,11Z,14Z,17Z)/20:5(5Z,8Z,11Z,14Z,17Z)/14:0/18:2(9Z,12Z))	0.66667	0.33945	0.0042747	1
348	Phosphatidylinositol phosphate (PIP) (PGF1alpha/22:2(13Z,16Z))	0.66667	0.43469	-0.043018	1
349	Cytidine Diphosphate Diacylglycerol (CDP-DG) (i-22:0/TXB2)	0.66667	0.49652	-0.039987	1
350	Phosphatidylserine (PS) (24:0/20:5(7Z,9Z,11E,13E,17Z)-3OH(5,6,15))	0.63333	0.52274	0.026095	3
351	Isobutyryl-CoA	0.63333	0.36862	0.019849	1
352	Uridine Diphosphate (UDP)-alpha-D-xylose	0.63333	0.26285	-0.32063	4
353	3-Hydroxypropionyl-CoA	0.63333	0.52292	0.048223	4
354	Lactyl-CoA	0.63333	0.31498	0.053437	1
355	Phosphatidylinositol (PI) (20:4(6Z,8E,10E,14Z)-2OH(5S,12R)/22:3(10Z,13Z,16Z))	0.63333	0.66418	-0.12343	1
356	Cardiolipin (CL) (14:0/16:1(9Z)/14:0/20:3(11Z,14Z,17Z))	0.63333	0.40416	-0.10514	4
357	Phosphatidylserine	0.63333	0.34823	0.048966	1
358	Cytidine Diphosphate Diacylglycerol (CDP-DG) (a-21:0/20:5(7Z,9Z,11E,13E,17Z)-3OH(5,6,15))	0.63333	0.39405	-0.03594	3
359	N-Acetyl-L-phenylalanyl-3,5-diiodo-L-tyrosine	0.63333	0.3757	-0.16211	4
360	Cardiolipin (CL) (20:4(5Z,8Z,11Z,14Z)/20:4(5Z,8Z,11Z,14Z)/20:4(5Z,8Z,11Z,14Z)/16:1(9Z))	0.63333	0.72185	-0.0021066	1
361	Cardiolipin (CL) (a-15:0/i-15:0/i-15:0/i-17:0)	0.63333	0.53492	-0.11313	4
362	Succinic acid	0.63333	0.49152	0.18177	3
363	Phosphatidylinositol phosphate (PIP) (20:0/20:4(6Z,8E,10E,14Z)-2OH(5S,12R))	0.63333	0.85698	0.19491	3
364	Cardiolipin (CL) (20:4(5Z,8Z,11Z,14Z)/18:2(9Z,12Z)/16:1(9Z)/16:0)	0.6	0.32749	0.033986	1
365	Uridine Diphosphate (UDP)-D-rhamnose	0.6	0.45522	0.14596	1
366	Cardiolipin (CL) (a-15:0/18:2(9Z,11Z)/23:0/i-24:0)	0.6	0.74783	-0.34643	3
367	Aminobutyryl-CoA	0.6	0.56248	0.54402	1
368	Phosphatidylglycerolphosphate (PGP) (22:6(4Z,7Z,11E,13Z,15E,19Z)-2OH(10S,17)/22:4(7Z,10Z,13Z,16Z))	0.6	0.49927	-0.45009	3
369	Phosphatidylinositol (PI) (PGF1alpha/20:0)	0.6	0.48843	-0.20614	4
370	Phosphatidylcholine (PC) (20:4(5Z,8Z,11Z,14Z)/22:1(13Z))	0.6	0.61406	-0.22962	4
371	oxobutanoyl-CoA	0.6	0.56118	0.13671	1
372	Sucrose-6-phosphate	0.6	0.77124	-0.43594	3
373	Cardiolipin (CL) (22:6(4Z,7Z,10Z,13Z,16Z,19Z)/18:2(9Z,12Z)/18:2(9Z,12Z)/18:2(9Z,12Z))	0.56667	0.58172	-0.36414	3
374	Phosphatidylinositol (PI) (22:3(10Z,13Z,16Z)/18:3(9,11,15)-OH(13))	0.56667	0.58004	-0.076053	1
375	Ganglioside GQ1c	0.56667	0.40006	0.026213	1
376	Cardiolipin (CL) (14:0/18:0/18:1(9Z)/20:5(5Z,8Z,11Z,14Z,17Z))	0.56667	0.50514	-0.081931	4
377	Phosphatidylcholine (PC) (20:4(7E,9E,11Z,13E)-3OH(5S,6R,15S)/2:0)	0.56667	0.96497	-0.023865	1
378	Ribose 1,5-bisphosphate	0.53333	0.98555	-0.17399	3
379	Phosphatidylethanolamine (PE) (14:0/18:1(12Z)-2OH(9,10))	0.53333	0.57095	-0.35725	3
380	Triacylglycerol (TG) (18:0/22:1(13Z)/22:5(7Z,10Z,13Z,16Z,19Z))	0.53333	0.71936	-0.19666	3

## Sheet: Supplementary Table S7
Supplementary Table S7. Quantitative enrichment analysis of metabolome data in spermatozoa from young adult group (21–30 years; n=6) and advanced age group (41–51 years; n=5). The table shows the list of 97 key metabolic processes that are significantly enriched. Total = total number of compounds in the pathway; Hit = matched number from this data; Raw p = probability; FDR = false discovery rate.
Sl. No.	Name	Total Cmpd	Hits	Statistic Q	Expected Q	Raw p	Holm p	FDR
1	Taurine and Hypotaurine Metabolism	12	1	98.616	10	1.12e-09	1.1e-07	1.1e-07
2	Ketone Body Metabolism	13	6	63.676	10	3.16e-07	3.0698e-05	1.0142e-05
3	Phospholipid Biosynthesis	29	4	70.461	10	3.61e-07	3.4612e-05	1.0142e-05
4	Glycerol Phosphate Shuttle	11	3	67.63	10	4.14e-07	3.9326e-05	1.0142e-05
5	Valine, Leucine and Isoleucine Degradation	59	15	65.28	10	2.6361e-06	0.00024779	5.1667e-05
6	Thyroid hormone synthesis	13	2	73.822	10	4.1858e-06	0.00038928	6.8368e-05
7	Citric Acid Cycle	32	10	63.851	10	5.3705e-06	0.00049408	7.5186e-05
8	Threonine and 2-Oxobutanoate Degradation	20	7	66.87	10	6.9696e-06	0.00063423	8.2137e-05
9	Beta-Alanine Metabolism	34	7	71.04	10	7.5432e-06	0.00067889	8.2137e-05
10	Pyruvaldehyde Degradation	10	2	88.254	10	1.0721e-05	0.00095418	0.00010106
11	Warburg Effect	57	13	63.667	10	1.1343e-05	0.00099819	0.00010106
12	Propanoate Metabolism	42	13	72.656	10	1.3651e-05	0.0011876	0.00011148
13	Fatty Acid Elongation In Mitochondria	35	12	68.004	10	1.6851e-05	0.0014492	0.00012554
14	Mitochondrial Beta-Oxidation of Short Chain Saturated Fatty Acids	27	11	63.743	10	1.9491e-05	0.0016567	0.00012554
15	Butyrate Metabolism	19	11	56.974	10	2.0699e-05	0.0017388	0.00012554
16	Phytanic Acid Peroxisomal Oxidation	26	11	59.218	10	2.3709e-05	0.0019678	0.00012554
17	Mitochondrial Beta-Oxidation of Long Chain Saturated Fatty Acids	28	7	71.859	10	2.4168e-05	0.0019817	0.00012554
18	Vitamin B6 Metabolism	19	1	87.343	10	2.4954e-05	0.0020213	0.00012554
19	D-Arginine and D-Ornithine Metabolism	11	1	87.343	10	2.4954e-05	0.0020213	0.00012554
20	Porphyrin Metabolism	40	7	66.463	10	2.562e-05	0.0020239	0.00012554
21	Arachidonic Acid Metabolism	67	8	53.847	10	3.029e-05	0.0023626	0.00013691
22	Fatty acid Metabolism	43	16	62.45	10	3.0734e-05	0.0023665	0.00013691
23	Glycerolipid Metabolism	25	7	59.081	10	3.9457e-05	0.0029987	0.00016812
24	Phenylalanine and Tyrosine Metabolism	27	4	67.311	10	4.1224e-05	0.0030918	0.00016833
25	Caffeine Metabolism	23	3	71.896	10	4.5811e-05	0.00339	0.00017958
26	Fatty Acid Biosynthesis	35	2	83.965	10	4.9378e-05	0.0036046	0.00018053
27	Mitochondrial Beta-Oxidation of Medium Chain Saturated Fatty Acids	27	8	74.739	10	4.9738e-05	0.0036046	0.00018053
28	Oxidation of Branched Chain Fatty Acids	26	7	60.818	10	6.2739e-05	0.0044545	0.00021792
29	Glutathione Metabolism	20	7	69.067	10	6.6372e-05	0.004646	0.00021792
30	Glutamate Metabolism	48	10	61.735	10	6.671e-05	0.004646	0.00021792
31	Pyruvate Metabolism	47	12	70.417	10	7.2616e-05	0.0049379	0.00022956
32	Sulfate/Sulfite Metabolism	22	3	57.464	10	8.2462e-05	0.0055249	0.00024676
33	Aspartate Metabolism	35	4	79.844	10	8.3094e-05	0.0055249	0.00024676
34	Ethanol Degradation	19	5	62.903	10	9.4998e-05	0.0061749	0.00027382
35	Retinol Metabolism	35	4	59.323	10	0.0001173	0.0075071	0.00032753
36	Biotin Metabolism	8	2	76.954	10	0.00012032	0.00758	0.00032753
37	Steroid Biosynthesis	48	9	65.175	10	0.00013254	0.0082176	0.00035106
38	Glycine and Serine Metabolism	59	9	56.672	10	0.00014892	0.0090842	0.00038406
39	Methionine Metabolism	42	7	59.103	10	0.00015754	0.0094524	0.00039587
40	Transfer of Acetyl Groups into Mitochondria	22	8	63.122	10	0.00016995	0.010027	0.00041637
41	Tyrosine Metabolism	70	6	51.641	10	0.00017633	0.010227	0.00042148
42	Cysteine Metabolism	26	4	59.236	10	0.00019	0.01083	0.00044333
43	Vitamin K Metabolism	13	3	65.429	10	0.00020654	0.011566	0.0004696
44	Bile Acid Biosynthesis	65	8	55.809	10	0.00021561	0.011859	0.0004696
45	Fructose and Mannose Degradation	31	8	54.662	10	0.00021563	0.011859	0.0004696
46	Sphingolipid Metabolism	40	8	52.839	10	0.00022953	0.012165	0.00048899
47	Lysine Degradation	30	10	53.602	10	0.00023686	0.012317	0.00049387
48	Tryptophan Metabolism	59	7	59.456	10	0.00025945	0.013232	0.00052971
49	Androgen and Estrogen Metabolism	33	5	46.291	10	0.00028194	0.014097	0.00056387
50	Phenylacetate Metabolism	9	1	77.224	10	0.00036853	0.018058	0.00072233
51	Ammonia Recycling	31	5	61.016	10	0.00038225	0.018348	0.00073452
52	Pyrimidine Metabolism	57	14	57.223	10	0.00042275	0.019869	0.00079672
53	Homocysteine Degradation	9	2	53.825	10	0.00046831	0.021542	0.00085988
54	Degradation of Superoxides	11	1	75.889	10	0.00047954	0.021579	0.00085988
55	Folate Metabolism	29	6	55.769	10	0.00048596	0.021579	0.00085988
56	Beta Oxidation of Very Long Chain Fatty Acids	17	4	64.948	10	0.00049136	0.021579	0.00085988
57	Plasmalogen Synthesis	26	5	56.058	10	0.00050705	0.021579	0.00087178
58	Pantothenate and CoA Biosynthesis	21	5	58.901	10	0.00053384	0.021887	0.00090061
59	Gluconeogenesis	33	5	60.593	10	0.0005422	0.021887	0.00090061
60	Cardiolipin Biosynthesis	11	2	62.547	10	0.00055896	0.021887	0.00091297
61	Pentose Phosphate Pathway	29	5	57.71	10	0.00065237	0.02479	0.0010481
62	Riboflavin Metabolism	20	3	62.247	10	0.00069935	0.025876	0.0011054
63	Pterine Biosynthesis	28	3	49.291	10	0.00079469	0.028609	0.0012169
64	Glucose-Alanine Cycle	13	3	49.291	10	0.00079469	0.028609	0.0012169
65	Thiamine Metabolism	9	3	61.085	10	0.00096779	0.032905	0.0014591
66	Malate-Aspartate Shuttle	10	2	61.68	10	0.00099613	0.032905	0.0014638
67	Histidine Metabolism	42	8	53.544	10	0.0010008	0.032905	0.0014638
68	Amino Sugar Metabolism	33	5	57.114	10	0.0011528	0.035736	0.0016613
69	Mitochondrial Electron Transport Chain	19	5	46.242	10	0.0012734	0.038201	0.0018085
70	Purine Metabolism	73	12	50.574	10	0.0013715	0.039773	0.0019139
71	Glycolysis	23	4	54.633	10	0.0013866	0.039773	0.0019139
72	Phosphatidylethanolamine Biosynthesis	12	4	57.659	10	0.0017068	0.046085	0.0023232
73	Nicotinate and Nicotinamide Metabolism	35	7	49.849	10	0.0017621	0.046085	0.0023655
74	Estrone Metabolism	24	6	40.964	10	0.0022901	0.057252	0.0030328
75	Arginine and Proline Metabolism	52	8	44.311	10	0.0025962	0.062308	0.0033923
76	Betaine Metabolism	21	5	45.372	10	0.0038153	0.087752	0.0049197
77	Urea Cycle	28	3	46.109	10	0.0040781	0.089719	0.0051903
78	Steroidogenesis	43	4	43.538	10	0.0041347	0.089719	0.0051949
79	Nucleotide Sugars Metabolism	20	4	47.54	10	0.0042347	0.089719	0.0052531
80	Androstenedione Metabolism	24	4	39.615	10	0.0048748	0.092621	0.0056402
81	Inositol Metabolism	30	2	49.699	10	0.0050071	0.092621	0.0056402
82	Selenoamino Acid Metabolism	27	2	49.699	10	0.0050071	0.092621	0.0056402
83	Alanine Metabolism	17	2	49.699	10	0.0050071	0.092621	0.0056402
84	Lactose Degradation	9	2	49.699	10	0.0050071	0.092621	0.0056402
85	Inositol Phosphate Metabolism	24	2	49.699	10	0.0050071	0.092621	0.0056402
86	Phosphatidylinositol Phosphate Metabolism	17	2	49.699	10	0.0050071	0.092621	0.0056402
87	Trehalose Degradation	11	2	49.699	10	0.0050071	0.092621	0.0056402
88	Phosphatidylcholine Biosynthesis	14	5	48.994	10	0.0057118	0.092621	0.0063609
89	Galactose Metabolism	38	6	39.082	10	0.0075436	0.092621	0.0082141
90	Starch and Sucrose Metabolism	31	6	39.082	10	0.0075436	0.092621	0.0082141
91	Spermidine and Spermine Biosynthesis	18	2	45.778	10	0.0081344	0.092621	0.0087601
92	Methylhistidine Metabolism	4	2	46.871	10	0.008417	0.092621	0.0089659
93	Ubiquinone Biosynthesis	20	3	41.092	10	0.011033	0.092621	0.011626
94	Alpha Linolenic Acid and Linoleic Acid Metabolism	17	1	50.377	10	0.014416	0.092621	0.015029
95	Lactose Synthesis	19	5	42.185	10	0.017161	0.092621	0.017703
96	De Novo Triacylglycerol Biosynthesis	9	1	38.928	10	0.040216	0.12065	0.041054
97	Catecholamine Biosynthesis	20	3	27.889	10	0.043084	0.12065	0.043528
